# Supplementary material for: Machine Learning–Based Diagnosis of Cryptococcal Meningitis and Tuberculous Meningitis: A Single-Center Retrospective Clinical Study
Source: Open Forum Infect Dis. 2025 Apr 8;12(5):ofaf217. doi: 10.1093/ofid/ofaf217 (PMC12039806; doi:10.1093/ofid/ofaf217)
Supplement: ofaf217_Supplementary_Data [file ofaf217_supplementary_data.xlsx]

## Sheet: original data
Diagnosis	Gender	HIV	Diabetes	Extracranial Tuberculosis	Tumor	Extracranial Fungi	Vomit	Age	WBC	RBC	Platelet	Neutrophil Percentage	Neutrophil Count	Monocyte Percentage	Monocyte Count	Lymphocyte Percentage	Lymphocyte Count	Hemoglobin	CRP	PCT	ESR	Albumin	CSFPre	CSFWBC	CSFPP	CSFMP	CSFPro	CSFG	CSFC	IIS	AFS
0	1	1	0	0	0	1	0	50	5.47	3.48	146	52.9	2.91	11.4	0.62	33.7	1.84	104	13.89	0.087	75	37.1	125	1	na	na	174.8	4.97	124.6	0	0
1	1	1	0	0	0	0	0	57	6.85	4.72	250	75.6	5.17	9.3	0.64	14.6	1.0	150	114.1	0.34	78	30	100	48	17	83	2176.2	11.75	124.9	0	0
0	1	1	0	0	0	1	0	25	4.70	5.62	305	45.0	2.11	9.9	0.46	29.9	1.41	108	na	0	30	38.3	70	90	45	55	592.0	7.24	119.6	1	0
1	1	0	0	1	0	0	0	27	11.64	5.09	258	83.7	9.74	2.7	0.32	13.3	1.55	142	4.6	0	25	35.5	110	240	22	78	1032.5	2.2	125.7	0	0
0	1	1	0	0	0	1	1	25	6.21	4.30	277	39.8	2.47	8.2	0.51	44.6	2.77	113	16.49	0	40	38.7	350	160	5	95	347.6	2.75	121.1	1	0
1	1	1	0	1	0	0	0	27	11.31	4.72	300	80	9.04	5.1	0.58	13.4	1.51	123	16	0	39	31.6	270	15	30	70	1600.4	1.7	114.7	0	0
1	0	0	1	1	0	0	1	83	4.55	2.49	127	77	3.49	8.8	0.40	12.9	0.59	64	8.24	na	90	35	115	0	na	na	1038	5.98	122.6	0	0
1	1	1	0	0	0	0	1	22	8.1	4.66	267	53.9	4.37	9.8	0.79	34.7	2.81	148	10.12	na	21	40.4	140	12	0	100	242.2	3.93	123.5	0	0
0	0	1	0	1	0	0	0	60	5.99	3.31	374	75.1	4.49	6.3	0.38	16.1	0.97	105	na	na	110	37.1	290	8	10	90	34	3.27	125.4	0	0
1	0	1	0	1	0	0	0	60	5.99	3.31	374	75.1	4.49	6.3	0.38	16.1	0.97	105	na	na	110	37.1	290	8	10	90	34	3.27	125.4	0	0
1	1	1	0	1	0	0	0	29	5.45	4.31	346	77.7	4.23	6.6	0.36	14.8	0.81	126	18.38	0	106	35.1	160	720	47	53	4172.5	1.5	107.3	0	0
1	1	0	0	1	0	0	0	37	1.42	1.74	50	59.6	0.85	15.6	0.22	22.1	0.31	56	8.6	0	95	34.3	150	30	40	60	802	2.5	131.6	0	0
0	1	1	0	0	0	0	0	34	5.52	3.49	229	77.5	4.27	5.0	0.28	16.1	0.89	113	10.8	0	112	44.7	250	25	20	80	81	1.58	120.3	0	0
1	1	1	0	1	0	0	0	38	1.60	2.49	87	51	0.81	18	0.29	27.2	0.44	87	4.0	0.07	50	32.5	130	2	na	na	647.8	2.3	128.9	0	0
1	1	1	0	1	0	0	1	35	2.48	2.38	87	70	1.73	15.4	0.38	14.3	0.35	84	8.58	0	40	36.7	150	2	0	100	621.1	2.53	129.8	0	0
1	1	1	0	1	0	0	0	36	4.9	3.92	197	59.3	2.9	11.6	0.57	26.7	1.31	135	6.46	na	18	40.9	190	12	10	90	594.9	2.37	122.9	0	0
0	0	1	0	0	0	0	0	34	4.39	3.85	232	63.6	2.79	13.4	0.59	22.3	0.98	116	2.86	0	40	35.6	360	36	30	70	268.1	2.88	123.8	1	0
1	0	1	1	1	0	0	1	73	6.82	3.05	126	70.2	4.78	23.5	1.60	5.6	0.39	79	102.2	1.22	121	27.3	120	110	55	45	2456	9.2	122.4	0	0
0	1	1	0	0	0	0	1	31	7.37	3.04	152	89.2	6.57	4.5	0.33	6.2	0.46	108	41.8	0.11	87	45	600	580	40	60	321.6	3.62	115.3	0	0
1	1	1	0	1	0	0	0	31	5.8	3.84	161	61.2	3.55	9.5	0.55	27.9	1.62	126	4.4	0	na	36.8	160	39	35	65	781.4	3.0	125.2	0	0
1	1	1	0	0	0	0	0	31	10.68	3.14	226	80.4	8.59	4.5	0.48	14.3	1.52	100	34.4	0	95	33.4	160	33	29	71	2578.8	2.5	119.9	0	0
1	1	1	0	1	0	0	0	32	3.03	3.52	119	40.6	1.23	20	0.60	38.6	1.17	121	11.3	0.22	3	32.2	150	20	10	90	480.1	3.4	121.3	0	0
1	1	1	0	1	0	0	0	59	5.76	4.79	268	56.9	3.28	6.6	0.38	33.4	1.92	141	0.4	na	5	44	160	24	15	85	78	3.40	123.6	0	0
1	1	1	0	1	0	0	0	35	8.28	5.01	263	66.6	5.52	6.1	0.50	26.9	2.23	167	0.3	na	2	43.4	160	6	30	70	31	2.21	123.7	0	0
1	1	1	0	0	0	0	0	32	5.41	3.7	168	75.7	4.09	6.3	0.34	14.9	0.81	124	0.7	na	9	41.9	200	4	20	80	105	2.01	122.2	0	0
1	1	1	0	1	0	0	0	32	5.05	3.36	157	77.7	3.93	5.3	0.27	15.1	0.76	117	0.6	0	13	40.5	110	25	15	85	1713.1	2.84	124.5	0	0
1	1	1	0	1	0	0	0	32	na	na	na	na	na	na	na	na	na	na	na	na	na	na	140	10	15	85	116	2.54	116	0	0
1	1	1	0	1	0	0	0	35	4.45	4.84	145	58.2	2.58	7.2	0.32	30.7	1.37	160	9.7	na	5	45.8	200	18	10	90	53	2.74	121.9	0	0
1	0	1	0	1	0	0	0	62	4.31	2.93	234	65.1	2.81	7.2	0.31	23.4	1.01	107	na	na	na	36.6	110	8	10	90	23	2.79	121.8	0	0
1	1	1	0	1	0	0	0	42	4.95	4.62	129	46.4	2.3	8.7	0.43	39.6	1.96	152	0.51	0	3	40.3	100	30	30	70	1295.9	2.89	124.5	0	0
1	1	1	0	1	0	0	0	42	5.59	4.69	169	56.3	3.14	7.6	0.43	32.8	1.83	152	0.82	0	3	35.8	100	36	20	80	910.3	3.04	124.1	0	0
1	1	1	0	1	0	0	0	59	4.26	3.54	211	51.7	2.2	11.4	0.49	35	1.49	110	26	0	46	33.8	130	7	45	55	162.2	3.8	126.2	0	0
1	1	1	0	1	0	0	0	59	4.78	3.81	182	81.8	3.91	7.3	0.35	10.9	0.52	113	121.7	0.46	101	35.1	125	60	10.4	89.6	543.5	3.5	118.6	0	0
1	1	0	0	0	0	0	0	58	6.13	3.03	254	41.4	2.54	12.4	0.76	45.8	2.81	96	139.6	0.11	113	28.4	150	16	15	85	846.4	2.5	119.2	0	0
1	1	1	0	1	0	0	1	58	3.33	1.84	64	48.8	1.62	13.5	0.45	35.5	1.18	56	76.5	0	129	32.6	180	15	30	70	588	3.3	119.6	0	0
1	0	0	0	1	0	0	0	46	5.53	3.95	242	49.2	2.72	7.1	0.39	36.5	2.02	126	0.58	0	18	42.6	170	40	35	65	514.8	3.46	129	0	0
1	0	0	0	1	0	0	0	46	4.49	3.92	242	37	1.66	9.1	0.41	40.7	1.83	124	0.2	na	19	41.8	169	15	10	90	51	3.28	123.1	0	0
1	0	1	0	1	0	0	0	47	6.15	3.86	244	46.6	2.87	6.1	0.37	43.5	2.68	129	0.63	na	8	39.3	170	15	20	80	481.1	3.41	124.4	0	0
1	0	0	0	1	0	0	0	47	4.98	3.88	179	49.7	2.47	7.4	0.37	36.5	1.82	126	na	0	18	40.5	120	105	20	80	593.6	3.92	124.9	0	0
0	1	0	0	1	0	0	0	36	3.07	2.15	237	40.7	1.25	6.6	0.20	51.6	1.58	87	1.1	0	30	39.9	160	22	20	80	78	3.04	124.4	0	0
1	1	1	0	1	0	0	0	36	3.07	2.15	237	40.7	1.25	6.6	0.30	51.6	1.58	87	1.1	0	30	39.9	160	22	20	80	78	3.04	124.4	0	0
1	0	1	0	0	0	0	0	71	14.84	4.39	153	95.1	14.11	0.9	0.14	3.8	0.56	127	190.56	4.21	89	27.5	100	5	35	65	643.7	3.3	112.8	0	0
0	1	0	0	0	0	0	0	47	4.27	3.23	236	68.6	2.93	9.6	0.41	15.3	0.65	103	99.4	0	120	35.7	230	6	15	85	13	1.85	125.3	1	0
0	1	0	0	0	0	0	0	47	5.84	3.16	430	61.8	3.61	13.2	0.77	20.2	1.18	88	138.54	0	113	32.6	140	30	20	80	560.3	3.17	121.1	0	0
0	1	1	0	0	0	0	0	46	6.86	3.54	243	85	5.84	3.2	0.22	9.2	0.63	112	11.2	0.16	103	44.7	200	12	25	75	59	2.32	122.8	0	0
0	1	1	0	0	0	0	0	22	3.38	4.34	120	89.5	3.03	3.6	0.12	6.8	0.23	133	0.7	0	72	41.6	400	4	20	80	42	2.19	123.9	1	0
1	1	1	0	1	0	0	0	28	3.61	3.53	128	89	3.21	4.7	0.17	5.5	0.20	97	76.4	0	95	28.6	120	50	40	60	136	2.7	107.5	0	0
0	1	0	0	0	0	0	1	42	3.62	3.95	186	57.2	2.07	6.9	0.25	30.1	1.09	127	2.9	na	2	44.3	370	40	20	80	94	1.10	119.2	1	0
0	1	0	0	0	0	0	0	42	6.97	4.97	235	81.4	5.68	6.5	0.45	11.8	0.82	172	0.6	na	7	47	290	12	20	80	55	2.56	125.7	1	0
0	1	0	0	0	0	0	0	42	4.71	4.64	243	70.1	3.31	9.0	0.42	17.6	0.83	154	na	0.06	13	40.4	400	10	10	90	134	1.99	119.6	1	0
0	1	1	0	0	0	0	1	20	2.50	3.54	120	73.2	1.84	5.7	0.14	20.5	0.51	120	11	0	117	44.8	400	6	10	90	23	2.24	122.0	1	0
0	1	1	0	0	0	0	1	20	7.87	3.75	40	99.4	7.42	1.0	0.08	2.8	0.22	110	na	0.56	84	34.5	270	16	20	80	16	3.18	120.0	0	0
0	1	1	0	0	0	0	0	41	6.06	3.78	379	64.3	3.9	11.9	0.72	21.8	1.32	126	190.88	0	75	39.8	400	20	na	na	997.3	3.57	128.0	0	0
0	1	1	0	1	0	0	0	23	3.02	3.49	172	43.6	1.32	9.4	0.28	35.6	1.08	121	5.9	na	33	41.8	190	8	10	90	30	2.45	125.1	0	0
0	1	1	0	1	0	0	0	23	1.71	3.38	109	65.1	1.11	6.2	0.11	27.5	0.47	99	7.6	0.12	117	38.9	160	60	25	75	75	1.93	128.3	0	0
0	1	1	0	1	0	0	0	23	6.49	4.48	219	58.7	3.81	7.8	0.51	30.4	1.97	153	2.48	na	12	42.4	190	2	na	na	294.9	2.83	121.9	0	0
1	1	1	0	1	1	0	0	45	3.15	4.05	145	64.4	2.03	8.7	0.27	24.4	0.77	120	2.2	na	28	40.4	135	10	12	88	44	2.26	126.6	0	0
0	1	1	0	0	0	0	0	32	4.23	3.86	289	73.7	3.11	7.9	0.34	17.7	0.75	113	25.9	0.10	110	40.7	460	25	20	80	88	0.20	116.2	1	0
0	1	0	0	0	0	0	0	61	7.54	3.77	147	76	5.73	14.6	1.10	9.3	0.70	115	13.3	0.11	108	32.4	50	4	10	90	861.8	1.4	115.5	1	0
1	1	0	1	1	0	0	0	61	11.14	4.2	206	69.3	7.71	10.8	1.21	19.4	2.16	129	18	0.484	11	31.2	180	404	na	na	1603.1	4.19	115.5	0	0
0	1	0	1	1	0	0	0	55	2.94	2.87	111	80.6	2.37	4.8	0.14	13.4	0.39	89	12.7	0.31	122	30.4	360	5	10	90	36	2.10	120.7	1	0
1	1	0	0	0	0	0	0	32	4.49	4.17	164	55.8	2.51	7.6	0.34	33.6	1.50	121	10.79	na	6	39.1	150	15	10	90	1229	3.42	125.8	0	0
0	1	1	0	0	0	0	0	53	3.65	2.74	60	78.4	2.86	8.7	0.32	10.0	0.37	94	9.58	0.06	41	30.9	400	22	30	70	1806	0.37	122.4	1	0
1	1	0	0	1	0	0	0	30	7.22	4.86	267	75.6	5.46	8.2	0.59	12.9	0.93	132	na	0	na	40.1	190	30	30	70	867	2.75	118.2	0	0
1	1	0	0	1	0	0	0	30	4.55	4.26	292	84.3	3.83	3.7	0.17	11	0.50	111	6.6	0	40	33.9	255	251	na	na	2173	2.76	123.3	0	0
0	1	0	0	0	0	1	1	61	11.39	4.42	249	84.8	9.66	5.5	0.63	9.4	1.07	137	4.35	0	67	41	na	380	25	75	399.8	3.13	124.6	0	0
0	1	0	0	0	0	1	1	60	5.99	3.65	176	59.1	3.55	9.1	0.54	31.1	1.86	106	7.2	0	64	34.3	320	2	20	80	42	2.17	120.3	1	0
1	1	1	0	0	0	0	1	60	4.67	4.29	169	50.1	2.34	10.6	0.49	37	1.73	138	2.16	0	11	39.5	80	8	20	80	25	3.5	125.7	0	0
0	0	0	0	1	0	0	0	53	3.42	3.7	421	44.7	1.53	12	0.41	39.5	1.35	103	11.3	0	100	32.9	230	40	15	85	621.9	2.55	124.0	0	0
0	0	0	0	0	0	1	0	53	5.56	3.69	407	84	4.66	6.4	0.36	8.8	0.49	97	56.8	0	115	29.1	160	25	80	20	38	4.04	125.2	1	0
0	1	0	0	0	0	0	0	41	4.56	3.31	305	36	1.64	3.9	0.18	53.7	2.45	113	19.07	na	103	40.7	200	8	25	75	601.3	2.95	122.0	0	0
0	1	0	0	0	0	0	0	41	2.46	3.02	200	66.8	1.64	10.4	0.26	19.9	0.49	92	27.07	0	92	35.5	190	10	8	92	770.6	2.63	121.7	1	0
1	1	0	0	0	0	0	0	25	5.64	1.65	209	83.1	4.69	8.9	0.50	7.8	0.44	60	58.76	0	106	27.2	420	28	40	60	1520.4	1.19	116.6	0	0
0	1	1	0	0	0	0	0	47	5.06	4.17	459	70.1	3.55	11.3	0.57	15.9	0.81	112	106.29	na	104	39.5	270	35	20	80	1618.7	3.0	123.6	0	0
0	0	1	0	0	0	0	0	47	5.06	4.17	459	70.1	3.55	11.3	0.57	15.9	0.81	112	106.29	na	104	39.5	270	35	20	80	1618.7	3.0	123.6	0	0
0	1	1	0	1	0	0	1	34	6.68	4.24	98	89.5	5.98	2.1	0.14	8.2	0.54	125	25.62	0	90	35.3	60	90	0	100	979.6	2.89	121.0	1	0
1	1	1	0	0	0	0	0	28	6.66	4.41	135	75.1	5.0	6.7	0.45	16.0	1.06	145	7.6	na	5	42.7	200	35	35	65	939.2	1.84	122.4	0	0
1	1	0	1	0	0	0	0	68	6.78	3.62	101	68.8	4.65	10.9	0.74	20.0	1.36	101	na	0	na	36.4	100	18	15	85	473.1	3.42	119.1	0	0
0	1	0	0	0	0	0	0	59	2.67	4.26	119	74.1	1.99	9.5	0.25	15.5	0.41	106	3.54	0.07	65	34.8	390	10	30	70	1021.0	1.66	113.4	1	0
0	1	1	0	1	0	0	0	47	4.82	2.72	220	78.7	3.81	5.7	0.27	10.7	0.51	81	151.17	na	114	26.5	80	na	na	na	240.8	3.11	121.3	0	0
0	1	1	0	0	0	0	0	49	6.45	2.47	338	81.8	5.28	9.4	0.60	7.8	0.50	73	9.24	0	109	29.6	210	160	40	60	1792.9	0.62	105.6	0	0
0	1	1	0	0	0	1	0	39	3.06	4.39	157	72.4	2.22	5.4	0.16	17.1	0.52	118	22.81	0.06	88	36.2	110	0	0	0	676.4	2.81	93.9	0	0
0	1	1	0	0	0	0	0	26	2.78	3.58	173	71.5	1.99	11.9	0.33	16.2	0.45	110	7.37	0.09	97	37.6	350	8	40	60	770.3	2.10	123.4	0	0
1	1	1	0	0	0	0	1	65	4.88	2.04	28	32.2	1.57	8.0	0.39	54.7	2.67	61	14.73	0.27	129	22.9	230	20	20	80	503.3	2.63	135.2	0	0
0	1	1	0	0	0	0	0	22	4.6	4.8	200	44.4	2.04	4.8	0.22	48.8	2.24	148	6.5	na	1	41.1	220	6	10	90	247.7	3.2	126.2	0	0
0	1	1	0	0	0	0	1	20	7.53	3.90	242	90	6.76	5.5	0.42	4.2	0.32	111	0.82	0	49	41.9	430	20	35	65	244.1	3.34	122.3	1	0
0	1	1	0	0	0	0	0	21	5.43	4.90	148	57.2	3.11	5.7	0.31	34.3	1.86	148	2.13	0	2	44.8	260	19	20	80	535.1	2.47	123.3	0	0
0	1	1	0	0	0	0	1	20	6.75	4.22	311	56.3	3.8	4.1	0.28	33.5	2.25	134	16.05	0	31	41.3	370	12	10	90	219.9	2.92	122.3	0	0
0	1	1	0	0	0	0	0	20	5.39	3.84	280	32.4	1.75	9.1	0.49	22.8	1.23	120	4.37	0	11	42.1	240	10	15	85	273.3	2.74	123.5	1	0
0	1	1	0	0	0	0	1	39	4.36	3.72	117	58.2	2.54	8.2	0.36	32.4	1.41	116	na	0	112	35.6	530	150	30	70	1449.3	0.35	1449.3	1	0
0	1	1	0	1	0	1	0	29	6.69	3.64	212	96.2	6.43	0.8	0.06	2.7	0.18	90	99.46	3.33	66	23.3	160	0	0	0	1061.9	1.86	112.4	1	0
1	0	1	0	0	0	0	0	56	1.79	2.14	31	90.4	1.61	1.5	0.03	7.1	0.13	67	113.54	0.17	128	17.8	180	10	5	95	697.6	2.13	127.0	0	0
1	1	1	0	0	0	0	0	25	4.73	4.71	163	59.5	2.81	6.1	0.29	31.5	1.49	149	8.17	0.17	16	36.3	250	80	40	60	1473.0	2.77	112.0	0	0
1	1	1	0	0	0	0	1	25	5.47	5.02	216	53	2.90	6.9	0.38	35.4	1.93	170	1.23	0	2	43	180	10	15	85	302.1	3.73	124.6	0	0
0	1	1	0	0	0	0	1	30	5.19	4.52	220	52.4	2.72	9.1	0.47	28.7	1.49	135	6.62	na	85	34.9	400	10	35	65	237.3	3.8	123.3	1	0
1	1	1	0	0	0	0	0	64	6.58	3.17	88	79.8	5.25	3.8	0.25	16.2	1.07	122	17.66	na	7	36.1	80	16	20	80	1461.6	1.76	116.3	0	0
0	1	1	0	0	0	0	1	24	8.43	3.23	305	71.8	6.05	5.6	0.47	21.8	1.84	101	13.09	0	16	40.3	150	14	25	75	435.8	4.37	132.1	0	0
0	0	1	0	0	0	0	1	61	2.79	3.09	51	64.5	1.79	3.1	0.09	32.2	0.90	96	12.76	0.09	98	27.8	110	8	20	80	335.6	1.46	120.6	1	0
1	0	1	0	0	0	0	0	52	3.52	3.27	96	66.2	2.33	9.4	0.33	24.4	0.86	99	0.88	0	115	37.5	350	12	35	65	2165.2	0.92	110.1	0	0
1	0	1	0	1	0	0	0	52	3.38	3.55	202	48.3	1.63	8.3	0.28	41.7	1.41	116	2.32	na	69	39.5	110	10	na	na	873.8	2.5	121.2	0	0
0	1	1	0	0	0	1	0	58	5.50	3.35	191	66.2	3.65	9.5	0.52	21.5	1.18	107	117.38	0.092	115	31.9	170	30	40	60	815.0	2.75	113.5	0	0
0	1	1	0	0	0	1	0	48	2.85	3.20	183	74.9	2.14	8.7	0.25	13.5	0.38	103	7.57	0.109	111	30.7	280	60	35	65	607.5	1.64	121.2	0	0
0	1	1	0	0	0	0	0	48	3.88	3.96	295	68.8	2.67	10.6	0.41	16.5	0.64	134	7.21	0	89	38.7	280	8	0	100	574.6	2.82	121.6	1	0
0	1	0	0	0	0	0	0	48	4.19	3.83	216	61.1	2.56	16.4	0.69	17.9	0.75	103	10.12	0	79	41.3	260	5	8	92	475.3	3.29	123.6	1	0
0	1	0	0	0	0	0	1	48	7.14	4.16	190	82.0	5.86	3.8	0.27	13.6	0.97	149	3	0	33	38.5	400	15	10	90	364.0	3.22	125.7	1	0
0	0	0	0	0	0	1	0	43	2.25	3.29	238	71.9	1.61	11.5	0.26	14.3	0.32	84	5.94	0	135	31.5	200	2	2	98	351.4	4.03	122.8	0	0
0	0	0	0	1	0	0	1	44	3.40	3.33	226	50.6	1.71	9.4	0.32	33.5	1.13	89	0.96	0	96	38.2	150	110	60	40	863.8	2.51	115.7	0	0
1	0	1	0	0	0	0	1	44	3.40	3.33	226	50.6	1.72	9.4	0.32	33.5	1.14	89	0.96	0	96	38.2	150	110	60	40	863.8	2.51	115.7	0	0
1	1	1	1	0	0	0	0	57	2.51	3.61	117	72.5	1.83	10.1	0.25	16.9	0.42	106	54.60	0	84	29.0	370	25	20	80	1103.0	1.95	120.2	1	0
0	1	1	0	1	0	0	0	57	2.51	3.61	117	72.5	1.83	10.1	0.25	16.9	0.42	106	54.6	0	84	29	370	25	20	80	1115.9	1.71	125.8	1	0
1	1	1	0	0	0	0	0	51	6.24	2.84	59	88.3	5.51	4.8	0.30	6.7	0.42	83	177.13	0.32	126	26.7	350	50	15	85	3676.7	1.47	107.0	0	0
1	1	1	0	1	0	0	0	47	8.52	3.9	244	66.9	5.7	7.5	0.64	24.6	2.10	127	2.54	0	18	43.4	100	60	30	70	5188.1	1.63	110.2	0	0
1	1	0	0	1	0	0	1	46	2.50	2.92	56	60.8	1.51	11.5	0.29	26.7	0.67	114	4.27	0	44	41.3	80	58	20	80	1977	3.10	115.1	0	0
1	1	1	0	0	0	1	0	46	4.60	1.98	233	84.3	3.87	5.4	0.25	10.0	0.46	76	26.91	0.08	105	26.0	160	10	na	na	2244.8	3.13	108.3	0	0
0	1	1	0	1	0	0	1	53	2.55	3.43	152	65.5	1.67	8.0	0.20	17.2	0.44	91	7.98	0.07	116	30	220	22	20	80	1577.3	0.85	114.9	1	0
1	1	1	0	0	0	0	1	53	2.55	3.43	152	65.5	1.67	8.0	0.20	17.2	0.44	91	7.98	0.07	116	30	220	22	20	80	1577.3	0.85	114.9	1	0
1	1	1	0	1	0	0	0	37	3.83	3.83	160	45.4	1.74	32.6	1.25	19.1	0.73	113	13.05	0	16	35.5	320	158	20	80	765.4	3.11	124.3	0	0
1	1	0	0	0	0	1	0	37	10.97	4.43	344	86.9	9.54	6.6	0.72	6.1	0.67	130	48.32	0.26	108	25.9	270	1380	80	20	1012.7	2.98	113.0	0	0
0	1	0	0	1	0	1	0	52	5.45	3.75	108	90.6	4.94	6.1	0.33	2.2	0.12	108	104.10	0	123	27	100	30	20	80	252.1	3.49	119	0	0
0	1	0	0	0	0	0	0	39	3.66	3.68	108	82.3	3.02	7.3	0.27	9.7	0.35	108	11.9	0	116	31.1	270	8	8	92	883.4	1.71	119.4	1	0
0	1	1	0	0	0	0	0	39	5.79	3.91	323	73.4	4.25	16.1	0.93	10	0.58	126	84.21	0	89	43	350	5	10	90	446.2	3.06	116.5	1	0
0	1	0	0	0	0	0	0	39	5.79	3.91	323	73.4	4.25	16.1	0.93	10	0.58	126	84.21	0	89	43	350	5	10	90	446.2	3.06	116.5	1	0
0	1	1	0	0	0	0	0	39	4.08	4.09	129	67.7	2.76	13.7	0.56	13.2	0.54	129	3.22	0	95	38.6	230	2	na	na	427.5	2.54	123.5	1	0
0	1	1	0	1	0	0	1	34	6.05	3.2	342	51.9	3.15	12.1	0.73	29.8	1.80	105	8.29	0	105	41.3	250	850	22	78	1475.4	2.48	117.7	0	0
0	1	1	0	0	0	1	0	34	2.32	3.11	162	91.7	2.13	3.1	0.07	4.8	0.11	89	200.05	14.78	125	26	260	30	52	48	339.8	2.37	114.6	1	0
0	1	0	0	1	0	0	0	34	6.04	4.01	131	65.2	3.94	9.3	0.56	22.2	1.34	131	5.58	0	37	43.8	290	10	na	na	1107.3	2.34	124.4	0	0
1	1	0	0	1	0	0	0	57	4.88	3.01	195	70.3	3.43	12.7	0.62	12.5	0.61	99	28.7	na	na	28.9	100	80	22	78	1080.7	2.79	117.8	0	0
1	1	0	0	1	0	0	0	57	5.57	3.29	183	73.8	4.11	9.5	0.53	13.8	4.11	104	27.91	0	103	31	55	4	na	na	1144.8	3.06	117.5	0	0
1	1	0	0	1	0	0	0	56	4.48	2.47	197	81.7	3.66	12.3	0.55	5.8	0.26	77	9.75	0.11	43	28.5	165	2	na	na	4096.0	1.25	109.0	0	0
1	1	1	0	1	0	1	0	62	7.31	3.99	213	72.2	5.27	10.9	0.80	15	1.1	126	11.49	na	9	37.6	110	655	23	77	2566.1	2.33	115.4	0	0
1	1	0	0	0	0	0	0	64	11.49	4.65	208	75.6	8.68	6.0	0.69	17.5	2.01	141	25.7	na	10	35.1	100	6	35	65	429.3	4.7	128.2	0	0
1	1	1	0	1	0	1	0	62	12.80	4.37	283	86.5	11.08	7.0	0.89	6.1	0.78	132	13.22	0	11	32.8	310	385	65	35	1987.8	1.23	113.4	0	0
1	1	1	0	1	0	1	0	62	8.88	4.25	199	78.6	6.98	8.2	0.73	12.6	1.12	136	9.76	na	2	36.6	110	30	10	90	1205	4.48	121.8	0	0
1	1	0	0	1	0	1	0	63	4.88	4.43	196	63	3.07	9.3	0.45	23.9	1.17	145	4.58	na	3	39.8	90	18	20	80	1346.9	4.19	128.3	0	0
1	1	0	0	1	0	1	0	62	5.49	4.0	230	67.2	3.69	11.2	0.61	17.3	0.95	123	2.68	na	12	38.4	65	15	na	na	1296.1	3.75	128.1	0	0
1	1	0	0	0	0	1	0	32	6.64	2.65	84	83.5	5.53	12	0.80	3.5	0.25	84	40.63	0.31	110	27.5	120	15	10	90	851.4	2.94	121	0	0
1	1	0	0	1	0	0	0	48	10.91	4.11	334	95.5	10.41	2.7	0.30	1.6	0.18	130	1.98	0	5	35.2	300	344	28	72	2117.1	1.13	103.5	0	0
1	1	0	0	1	0	0	0	62	6.4	3.99	281	57.3	3.67	14.4	0.92	15	0.96	121	33.57	0	46	36.7	125	135	28	72	1082.6	2.64	117.6	0	0
1	1	1	0	1	0	0	0	75	9.36	4.04	208	90.9	8.51	4.8	0.45	4.2	0.39	121	11.57	0	40	35.4	380	320	22	78	3269.3	1.57	100.9	0	0
1	1	1	0	1	0	0	1	75	4.05	3.89	172	61.6	2.5	15.1	0.61	15.6	0.63	126	12.67	0	36	38.2	145	15	20	80	1032.6	114.8	117.6	0	0
1	1	0	0	1	0	0	0	76	10.82	4.36	117	88.9	9.62	3.7	0.40	7.0	0.75	119	95.5	6.28	99	30.4	100	10	20	80	507	3.7	121.1	0	0
1	1	0	0	0	0	0	0	31	6.62	3.71	68	96.0	6.35	0.6	0.04	3.3	0.22	94	114.53	61.14	6	18.2	150	70	20	80	1724.1	1.74	103.9	0	0
0	1	0	0	1	0	0	0	30	4.16	4.57	127	88.6	3.69	4.6	0.19	6.7	0.28	127	12.56	0	86	36.2	320	90	70	30	2778.5	1.95	116.5	0	0
0	1	0	0	0	0	0	1	32	6.94	4.44	138	83	5.76	5.8	0.40	10.8	0.75	138	5.1	0	22	39.4	310	27	23	77	1916.1	2.1	115.6	0	0
1	1	1	0	0	0	0	1	32	6.94	4.44	124	83	5.76	5.8	0.40	10.8	0.75	138	5.1	0	22	39.4	310	27	23	77	1916.1	2.1	115.6	0	0
0	1	1	0	0	0	0	0	30	4.19	4.8	40	78.7	3.30	11.0	0.46	10.1	0.42	133	7.64	1.48	52	34.2	450	20	70	30	912.1	2.27	119.6	0	0
0	0	1	0	0	0	1	0	44	1.14	2.47	222	47.1	0.54	21	0.24	29.3	0.33	73	26.26	0.33	122	24.2	90	62	30	70	331.9	3.59	119.4	0	0
1	0	1	0	0	0	0	1	38	4.50	3.69	174	86.5	3.89	4.0	0.18	9.1	0.41	113	3.92	0	70	36.1	400	280	25	75	1076	3.38	119.2	0	0
1	1	1	0	0	0	1	0	57	5.41	2.94	224	88.2	4.77	3.7	0.20	7.2	0.39	85	81.77	0.49	118	24.7	120	225	22	78	1232.3	2.40	123.8	0	0
0	0	1	1	0	0	1	0	70	1.8	2.82	58	73.8	1.33	6.7	0.12	18.9	0.34	90	51.27	0	113	23	190	20	10	90	1099.5	2.07	112.8	1	0
0	1	0	0	0	0	0	0	35	2.12	3.53	148	66.5	1.41	17.9	0.38	15.1	0.32	104	33.32	0.10	103	31.6	600	5	20	80	365.9	3.02	119.0	1	0
0	1	1	0	0	0	0	0	47	6.87	3.32	320	85.4	5.86	4.9	0.34	9.6	0.66	113	na	0	96	31.3	170	33	30.3	69.6	1035.8	3.76	119.5	1	0
0	1	1	0	0	0	0	0	47	5.01	3.40	283	68.1	3.41	10.6	0.53	19.5	0.98	115	1.61	0	20	42.6	260	15	13	87	934.4	3.03	124.8	1	0
0	1	1	0	0	0	1	1	43	2.02	4.59	115	62.4	1.26	15.8	0.32	14.4	0.29	127	5.21	0	47	35.2	130	5	10	90	952.7	2.50	118.8	1	0
0	1	1	0	0	0	0	0	56	3.38	3.24	124	52.3	1.77	16	0.54	29.9	1.01	101	22.12	0.11	103	29.8	130	5	na	na	1209.7	2.24	119.1	0	0
1	0	1	0	1	0	0	0	67	4.60	3.42	160	69	3.17	8.7	0.40	21.7	1.0	101	7.61	0	64	32	70	2	30	70	915.5	3.15	118.4	0	0
1	0	1	0	1	0	0	0	67	8.25	3.79	149	89.3	7.36	5.3	0.44	5.3	0.44	106	23.67	0.07	48	38	150	11	na	na	1650	1.33	103.0	0	0
0	1	1	0	1	0	1	0	44	2.31	3.54	170	87.4	2.02	4.8	0.11	7.8	0.18	92	32.60	0.23	110	26	60	840	17	83	2442.1	0.41	112.1	1	0
1	1	0	0	0	0	0	0	45	2.31	3.54	170	87.4	2.02	4.8	0.11	7.8	0.18	92	32.60	0.23	110	26	60	840	17	83	2442.1	0.41	112.1	1	0
1	1	1	0	1	0	0	0	33	6.86	4.51	216	66.6	4.57	5.0	0.34	24.7	1.69	150	5.4	0	3	45.2	150	8	10	90	471.5	3.3	120.1	0	0
0	1	1	0	1	0	0	0	32	4.80	3.90	123	71.9	3.45	8.7	0.42	18	0.86	123	3.4	0	20	32.7	150	15	35	65	583.3	2.8	118.9	0	0
1	1	1	0	1	0	0	0	32	4.80	3.90	107	71.9	3.45	8.7	0.42	18	0.86	123	3.4	0	20	32.7	150	15	35	65	583.3	2.8	118.9	0	0
1	1	1	0	0	0	0	0	38	4.14	3.61	226	94.4	3.91	2.2	0.09	3.4	0.14	86	98.44	0.63	116	24.5	110	315	34	66	1001.8	4.28	126	0	0
1	1	1	0	1	0	0	0	38	4.94	4.78	265	75.9	3.75	12.8	0.63	11.1	0.55	113	23.13	0	91	40.3	50	12	40	60	2120	1.39	116.8	0	0
1	1	1	0	1	0	0	0	72	4.56	3.34	163	72.1	3.29	7.8	0.36	16.9	0.77	119	7.6	0	46	36.2	130	6	0	100	1394.8	2.91	125.8	0	0
1	1	1	0	1	0	0	0	72	4.94	3.68	224	78.6	3.88	8.1	0.40	12.1	0.60	118	8.44	0	96	37.1	110	12	40	60	1214.3	2.92	125.6	0	0
1	1	1	0	1	0	1	0	50	4.61	4.13	101	90.7	4.18	6.1	0.28	2.8	0.13	115	8.64	0.09	60	31.4	60	8	27	73	656.1	2.79	125.2	0	0
0	1	1	0	1	0	1	1	51	3.93	3.64	147	74.8	2.94	13.5	0.53	11.7	0.46	112	1.3	0	97	32.4	400	185	20	80	1157.3	2.11	109.3	0	0
0	1	1	1	0	0	1	0	65	6.17	3.22	319	67.4	4.15	6.6	0.41	25.4	1.57	99	95.71	0.12	108	26.9	80	6	10	90	487.3	5.33	116.0	1	0
1	1	1	0	0	0	0	0	29	23.71	2.98	322	91.5	21.68	5.6	1.32	2.5	0.60	79	124.3	31.83	119	21.6	180	11	20	80	1010.2	2.07	115.8	0	0
1	0	1	0	0	0	0	0	43	3.04	1.93	148	92.1	2.80	4.3	0.13	3.6	0.11	57	34.41	2.36	102	19.9	120	5	10	90	927.4	2.66	118.6	0	0
0	1	1	0	1	0	1	1	48	2.6	3.87	83	77	2.0	13.8	0.36	6.5	0.17	117	15.93	0.19	40	30.1	400	10	13	87	461.5	2.61	124.4	1	0
1	0	1	0	1	0	0	0	66	5.75	3.69	95	85.3	4.91	5.2	0.30	9.4	0.54	111	8.3	0.09	112	35.6	690	12	13	87	903.9	2.8	116.4	1	0
1	1	1	0	0	0	1	0	70	6.08	3.0	174	78.6	4.79	2.9	0.17	17.0	1.03	85	59.78	0.14	99	25.3	120	12	na	na	581.1	5.04	126.5	0	0
0	1	0	0	0	0	1	0	39	3.08	3.86	189	62.1	1.91	11.7	0.36	18.8	0.58	112	100.7	0.07	76	30.4	270	15	13	87	595.0	1.82	118.4	1	0
1	1	1	0	1	0	1	0	35	5.47	3.34	61	78.3	4.29	7.5	0.41	11.0	0.60	79	17.89	0	na	30.6	100	5	20	80	482.3	2.6	127.7	0	0
1	1	1	0	1	0	0	0	32	3.90	3.64	239	64.4	2.51	8.9	0.35	25.6	1.0	96	20.41	0	119	25.2	190	18	11	89	2175	0.41	121.9	0	0
1	1	1	0	1	0	0	0	34	3.39	4.13	136	38.3	1.30	6.2	0.21	52.6	1.78	135	2.3	na	2	38.3	140	4	5	95	424.5	3.4	123	0	0
1	1	1	0	1	0	0	0	33	3.93	4.51	156	42.6	1.67	6.4	0.25	48.7	1.92	145	4.5	na	5	36.4	160	27	16	84	1139.2	3.1	124.8	0	0
1	1	1	0	1	0	0	0	33	4.60	4.45	206	38.4	1.76	8.9	0.41	51.2	2.35	154	5.02	0	4	38.4	160	24	30	70	1424.2	3.03	119.9	0	0
1	1	1	0	1	0	0	0	33	3.47	4.17	194	34.3	1.18	10.3	0.36	54.2	1.88	146	na	0	na	39.3	180	18	27	73	1218.5	3.22	123.7	0	0
1	1	0	0	0	0	0	0	32	6.42	3.73	172	74.2	4.76	5.5	0.36	20	1.28	123	0.81	0	na	35.9	200	18	13	87	1209.8	3.01	119.6	0	0
0	1	1	0	0	0	0	0	48	3.71	3.42	138	63.8	2.34	10.9	0.41	17.3	0.64	106	6.22	0	114	36.7	200	76	18	82	1118.2	2.01	118.9	0	0
0	1	1	0	0	0	0	0	33	15.51	4.29	263	87.5	13.65	4.7	0.74	7.7	1.21	135	78.6	0	72	32.5	80	14	40	60	2562.2	2.0	128.3	0	0
0	1	1	0	0	0	1	0	21	8.61	4.39	194	77.7	6.68	8.9	0.77	13.2	1.14	120	5.02	0.14	61	37.8	270	5	0	100	374.7	4.59	115.7	1	0
0	1	1	0	0	0	0	0	41	6.69	2.88	333	73	4.89	7.3	0.49	16.5	1.10	89	15.8	0	113	32.2	40	80	20	80	4596.5	1.4	111.8	0	0
0	1	1	0	1	0	0	1	21	2.7	3.68	197	53.6	1.44	13.3	0.36	32.2	0.87	131	13.6	0	35	37.2	150	6	10	90	1170.6	1.8	121.5	1	0
0	1	1	0	1	0	0	0	21	3.04	3.87	131	60.3	1.83	16.1	0.49	22.7	0.69	131	11.9	0	15	35.6	250	5	10	90	1141.9	2.3	124	1	0
0	1	1	0	1	0	0	0	21	4.6	3.35	240	79.4	3.65	6.9	0.32	13.5	0.62	116	1.89	0	13	38.1	185	4	10	90	1464.0	2.36	122.3	1	0
1	1	0	0	1	0	0	0	21	4.60	3.35	240	79.4	3.65	6.9	0.32	13.5	0.62	116	1.89	0	13	38.1	185	4	10	90	1464	2.36	122.3	1	0
0	1	1	0	1	0	0	0	20	10.33	3.50	227	90.1	9.31	3.7	0.38	6.0	0.62	107	64.68	0.20	115	31.1	600	190	30	70	959.5	2.28	123.9	1	0
1	0	1	0	1	0	0	0	50	6.14	2.96	70	83.3	5.11	7.3	0.45	9.3	0.57	101	50.8	0	99	38.8	200	21	27	73	1904.6	2.2	104.4	0	0
1	1	1	0	0	0	0	0	53	11.59	2.08	241	97.3	11.28	1.5	0.17	1.2	0.14	61	151.58	3.46	129	21.2	190	150	30	70	3010.6	0.38	106.4	0	0
1	1	1	0	0	0	0	0	58	5.37	3.7	307	78.6	4.22	6.0	0.32	14.8	0.79	107	51.9	0	115	39.2	110	28	20	80	1047.4	4.51	127.5	0	0
0	1	0	0	1	0	0	0	69	3.13	2.64	87	67.4	2.11	8.3	0.26	12	0.38	92	32.82	0.09	127	24.9	240	24	15	85	1361.0	2.74	118.2	1	0
1	1	1	0	0	0	0	0	26	2.92	2.44	115	78.2	2.29	7.6	0.22	13.7	0.40	66	26.75	0.09	114	27.9	100	10	13	87	869.3	3.31	122.3	0	0
1	0	1	0	0	0	0	1	55	5.47	2.73	159	85.6	4.68	7.3	0.40	6.9	0.38	75	109.14	1.0	124	29.3	180	6	25	75	1179.7	3.43	116.4	0	0
1	0	1	0	1	0	0	0	39	2.68	3.44	96	46.8	1.26	14.3	0.38	36.5	0.99	108	2.5	0.15	107	40.6	80	20	10	90	343.6	4.7	127.3	0	0
1	1	1	0	0	0	0	0	43	13.33	4.25	225	86.6	11.53	6.2	0.83	7.1	0.95	102	68.66	0.55	94	29.4	170	6	10	90	573.2	3.81	108.6	0	0
1	1	1	1	1	0	0	0	67	13.34	3.63	282	86.5	11.55	4.3	0.57	6.4	0.85	114	79.2	0.24	97	29	120	30	22	78	992.5	4.6	131.2	0	0
1	0	1	0	1	0	0	0	50	10.05	4.45	232	86.5	8.70	4.6	0.46	7	0.70	126	10.7	0	99	33	350	45	55	45	3309.2	3.8	101.0	0	0
1	0	1	0	1	0	0	0	50	3.88	4.37	194	61.8	2.4	8.6	0.33	23.7	0.92	129	0.6	na	3	34.8	140	3	60	40	614.8	3.1	121.8	0	0
1	0	1	0	1	0	0	0	50	7.04	4.09	216	71.8	5.05	8.7	0.61	15.7	1.11	131	0.6	na	4	35.4	120	1.3	30	79	932.3	2.7	123.1	0	0
1	1	1	0	1	0	0	0	33	8.36	2.88	151	71.6	6.0	5.5	0.46	22.6	1.89	78	101.6	0.85	93	35.3	140	5	8	92	266.9	3.4	117.8	0	0
1	1	1	0	0	0	0	0	33	48.45	4.41	185	95.5	46.27	2.0	0.96	2.5	1.21	109	277.3	48.44	91	23.8	70	20	22	78	1491.6	3.2	119.1	0	0
1	1	1	0	0	0	0	0	25	9.30	3.61	196	92	8.55	4.0	0.37	3.9	0.37	89	83.8	0.14	109	22.9	350	35	28	72	2985.2	0.7	99.5	0	0
1	1	1	0	1	0	0	0	25	7.65	3.10	159	82.3	6.3	8.4	0.65	9.1	0.69	104	27.1	0.07	4	37.4	240	30	35	65	1741.9	1.7	104.5	0	0
1	1	1	0	1	0	0	0	25	2.61	2.27	176	62.9	1.65	11.9	0.31	21.1	0.55	82	6.3	na	29	42.3	210	0	na	na	485.9	2.7	121.4	0	0
0	0	1	0	0	0	0	0	57	7.43	2.05	109	84.7	6.30	6.2	0.46	7.1	0.53	72	15.3	0.80	19	28.7	265	24	21	79	878.5	2.5	126.4	1	0
0	1	1	0	1	0	0	0	38	8.71	3.05	127	90.3	7.86	4.9	0.43	4.7	0.41	3.05	181.2	1.11	111	29.6	120	8	20	80	281.7	4.5	127.4	0	0
1	1	1	0	1	0	0	0	38	2.10	2.65	66	77.8	1.63	8.2	0.17	12	0.25	87	14.3	0	108	36.1	250	25	12	88	1054.4	2.9	123.4	0	0
1	1	1	0	1	0	0	0	39	1.53	3.09	97	42.3	0.65	13.5	0.21	36.7	0.56	99	4.7	0.07	50	38.8	250	10	10	90	490.6	3.3	126.3	0	0
1	1	1	0	0	0	0	0	66	5.53	4.79	252	47.4	2.63	11.8	0.65	38.6	2.13	139	4.9	0	36	36.6	90	2.99	33	66	1969.1	3.5	110.8	0	0
1	1	0	0	0	0	0	0	21	6.55	2.71	54	95.8	6.28	1.1	0.07	3.1	0.20	74	148	41.05	95	20.2	100	5	20	80	466.9	3.2	114	0	0
1	1	1	0	0	0	0	0	73	5.18	2.86	181	69.8	3.61	10.8	0.56	19.1	0.99	82	9.9	0	115	27	115	249	15.7	84.3	2175.5	2.3	115	0	0
1	1	1	0	1	0	0	0	24	5.23	4.45	285	74.2	3.79	13	0.68	12.6	0.66	138	4.3	0.06	na	41.6	150	390	30	70	1222.5	3.6	111.2	0	0
1	1	1	0	1	0	0	0	24	4.85	4.31	212	47.3	2.29	10.3	0.50	36.1	1.75	139	0.6	na	2	40.6	105	10	25	75	378.1	3.8	121.3	0	0
1	0	1	0	0	0	0	0	45	10.56	4.24	285	86.4	9.12	2.9	0.31	10.7	1.13	129	1.55	0	11	42.6	300	29	na	na	1237.0	3.2	112.2	0	0
0	1	1	0	1	0	1	0	29	6.45	4.72	206	77.4	4.99	5	0.32	17.2	1.11	136	4.8	na	6	36.9	230	0	0	0	432.8	0.1	123.3	0	0
0	1	1	0	1	0	1	0	49	10.85	3.47	282	92.2	9.99	5.1	0.56	2.7	0.29	110	20	0.128	113	30.2	400	30	40	60	710.2	1.9	121.2	0	0
0	1	1	0	1	0	0	0	53	9.44	3.65	224	79.6	7.52	5.2	0.49	8.4	0.79	114	16.8	0.19	78	28.3	420	5	8	92	473.4	4.3	126.1	1	0
1	1	0	0	0	0	0	0	52	3.65	4.33	87	28.3	1.03	13.1	0.48	57.9	2.12	125	11.3	0.78	22	31.3	90	20	11	89	2515.5	2.9	114.6	0	0
0	1	1	0	1	0	0	0	26	7.8	3.75	114	59.7	4.65	5.6	0.44	34.1	2.66	114	15.3	0	60	37.4	320	7	10	90	1690.5	1.2	114.2	0	0
0	1	1	0	1	0	0	0	25	2.39	3.68	126	38.8	0.93	16.6	0.40	33.4	0.80	106	6.2	0.270	89	33	380	7	20	80	914.8	2.0	120.1	0	0
1	0	1	0	1	0	0	0	51	4.5	4.16	216	68	3.07	11.6	0.52	19.4	0.87	109	8.5	0.176	45	33.6	220	30	30	79	2226.8	1.9	111.4	0	0
1	1	1	0	0	0	0	0	52	6.31	3.30	84	86.1	5.44	5.3	0.33	7.9	0.50	84	na	0.841	125	23.7	300	15	55	45	2721.0	2.0	116.2	0	0
1	1	1	0	1	0	0	0	52	3.03	3.35	64	55.8	1.69	12.1	0.37	28.4	0.86	95	48.6	0.09	92	31	80	10	16	84	789.3	2.8	117.1	0	0
0	1	1	0	1	0	0	0	39	2.12	3.07	85	66.8	1.42	6.0	0.13	26.9	0.57	91	59.9	0	63	33	150	9	5	95	3516.4	2.1	125.8	0	0
1	1	1	0	1	0	0	0	39	2.12	3.07	85	66.8	1.42	6.0	0.13	26.9	0.57	91	59.9	0	63	29.6	150	9	5	95	3516.4	2.1	125.8	0	0
0	1	1	0	1	0	0	0	38	2.43	2.69	76	48.1	1.17	9.9	0.24	41.2	1.0	76	3.2	0.06	125	32.7	110	50	28	78	2093.5	2.6	119.2	1	0
0	1	1	0	1	0	0	1	38	2.22	3.24	95	67.5	1.49	6.3	0.14	24.6	0.55	89	19	0.14	119	28.7	600	4	25	75	683.1	1.7	114.4	1	0
1	1	1	0	0	0	0	1	38	2.22	3.24	95	67.5	1.49	6.3	0.14	24.6	0.55	89	19	0.14	119	28.7	600	4	25	75	683.1	1.7	114.4	1	0
0	1	1	0	1	0	0	0	39	2.01	3.03	146	42.6	0.86	12	0.24	45.1	0.91	94	na	0	25	29.3	110	2.5	2	98	819.9	2.4	130.5	1	0
1	1	1	0	1	0	0	0	39	2.01	3.03	146	42.6	0.86	12	0.24	45.1	0.91	94	na	0	25	29.3	110	2.5	2	98	819.9	2.4	130.5	1	0
1	1	1	0	1	0	0	0	77	9.15	2.88	408	65.5	6.01	12.3	1.12	19.7	1.80	88	1.0	na	9	33.8	130	5	20	80	584.8	2.7	122.3	0	0
1	1	1	0	1	0	0	0	77	11.26	5.45	705	80.6	9.07	7.6	0.86	11.2	1.26	150	1.37	0	5	41.9	110	290	30	70	4172	1.2	111.1	0	0
1	1	1	0	1	0	0	0	77	6.46	3.88	622	61.8	3.99	8.2	0.53	23.5	1.52	113	3.7	na	6	33.7	140	20	10	90	449.7	2.8	121.5	0	0
1	1	1	0	0	0	0	0	31	2.69	2.41	200	79.6	2.08	7.0	0.18	13.2	0.34	60	39.6	0.72	51	26.8	160	6	8	92	365.9	3.0	123.2	0	0
0	1	1	0	0	0	0	0	43	4.75	4.07	290	75.6	3.6	8.7	0.41	13.8	0.66	103	21.1	0	19	31.7	250	12	13	87	856.0	2.5	116.6	1	0
0	1	1	0	0	0	0	0	43	7.83	4.44	113	63.1	4.95	8.5	0.66	28	2.19	114	23	0	34	35.3	470	10	30	70	514.9	3.1	119.7	0	0
0	1	1	0	0	0	1	0	50	4.57	4.76	138	82.5	3.77	3.9	0.18	13.2	0.60	134	9.2	0.21	74	30.1	210	12	7	93	607.4	2.5	119.9	1	0
1	1	1	0	1	0	0	0	30	3.71	4.27	175	80.7	2.99	8.9	0.33	10	0.37	130	13.8	0.06	20	33.4	220	8	30	70	1422.8	2.8	122.9	0	0
0	1	1	0	0	0	0	0	28	4.77	4.15	130	42.3	2.02	8.6	0.41	33.5	1.6	130	12.9	0.06	21	39	210	8	15	85	507.1	2.9	122.8	1	0
0	1	1	0	0	0	0	0	28	2.17	1.73	233	70.5	1.53	6.2	0.13	10.0	0.22	61	19.2	0.25	128	41.4	600	0	0	0	547.0	3.2	131.9	1	0
0	1	0	0	0	0	0	0	28	3.35	3.59	100	74.9	2.50	8.9	0.30	14.9	0.50	112	10.6	na	83	38.9	500	5	10	90	365.6	3.8	119.5	1	0
0	1	1	0	1	0	0	0	56	2.50	2.06	61	67.3	1.69	3.9	0.10	27.8	0.69	71	53.2	0.97	135	25.8	350	380	25	75	1825.6	3.3	114.9	1	0
1	1	1	0	0	0	0	0	56	2.50	2.06	61	67.3	1.69	3.9	0.10	27.8	0.69	71	53.2	0.97	135	25.8	350	380	25	75	1825.6	3.3	114.9	1	0
1	1	1	0	0	0	0	0	81	16.59	4.81	192	89.9	14.91	6.4	1.06	3.6	0.60	153	29.85	0.4	na	38.9	50	326	60	40	3623	1.3	139.8	0	0
1	1	1	0	1	0	0	0	30	4.9	5.09	243	78.9	3.86	6.6	0.32	13.8	0.68	151	0.7	0	na	40.8	240	15	23	77	767.5	2.9	123.7	0	0
1	1	1	0	1	0	0	0	51	4.63	3.32	153	66	3.05	6.8	0.32	24.2	1.12	118	17	0.06	86	36.1	160	2908	60	40	1003.9	2.3	115.4	0	0
1	1	1	0	0	0	0	0	51	5.79	3.71	67	81	4.69	2	0.11	14.3	0.83	110	66.8	0.644	60	26.5	100	24	20	80	1524.3	1.6	112.2	0	0
0	0	1	0	0	0	1	0	52	5.74	3.33	182	89.1	5.12	5.1	0.29	5.6	0.32	71	10.1	0	50	31.7	320	17	15	85	935.1	2.4	108.7	1	0
0	1	1	0	0	0	0	1	45	4.55	4.75	172	61.8	2.82	10.9	0.49	25.1	1.14	135	7.4	0.12	20	41.4	300	208	15	85	679.0	2.6	109.2	1	0
0	0	1	0	0	0	0	1	41	8.29	4.44	248	79.6	6.59	10.7	0.89	9.4	0.78	129	15.38	0.15	8	42.2	40	79	na	na	951.0	2.9	119.7	0	0
0	0	1	1	0	0	0	0	66	8.29	3.85	344	77.3	6.41	7.4	0.62	14.4	1.19	110	152.3	0	99	37.2	120	10	10	90	557.1	7.3	119.6	1	0
0	0	1	0	0	0	0	1	58	4.79	2.62	93	76.3	3.66	8.4	0.40	13.6	0.65	85	5.34	na	na	33	160	10	12	88	1480	1.2	121.6	0	0
0	1	1	0	0	0	0	0	27	2.07	3.75	146	68.2	1.34	11.9	0.24	19.9	0.39	100	13.4	0.15	63	30.7	110	10	35	65	305.9	2.6	120.9	1	0
1	1	1	0	0	0	0	0	30	4.30	3.38	275	54.3	2.34	8.5	0.37	34.5	1.48	104	19.3	0	113	32.8	120	114.5	10	90	1620.7	2.4	122.8	0	0
0	1	1	0	0	0	0	1	46	4.8	4.67	264	84.6	4.06	6.5	0.31	8.8	0.42	128	4.9	0	85	37.1	400	38	30	70	880.9	5.5	114.9	1	0
0	0	1	0	0	0	1	0	68	1.82	2.64	76	81.9	1.49	10.9	0.20	6.6	0.12	87	1.9	0	45	38.1	300	8	5	95	653.1	0.3	110.6	1	0
0	1	1	0	0	0	0	1	58	2.16	3.93	189	63.2	1.36	8.3	0.18	24.4	0.53	113	12.0	0.07	46	32.2	360	15	13	87	837.8	1.6	119.4	1	0
0	0	1	0	1	0	0	0	74	6.14	2.52	155	74.5	4.58	5.9	0.36	19.3	1.19	84	0.27	0	59	36.7	90	254	42	58	2374	0.2	111.3	0	0
0	1	1	0	0	0	0	0	41	6.01	5.08	295	83.3	5.01	4.3	0.26	8.3	0.50	131	91.1	0.765	60	30.7	150	3.2	12	88	481.1	3.8	121.5	0	0
1	0	1	0	1	0	0	0	71	2.42	2.93	93	52.9	1.28	8.5	0.21	32.3	0.78	93	na	na	23	31.5	160	7	10	90	237.3	3.2	128.7	0	0
1	0	0	0	0	0	0	0	71	7.29	1.60	267	86.4	6.3	6.6	0.48	6.3	0.46	48	5.6	1.33	131	24.7	70	27	20	80	985.6	4.4	126.5	0	0
0	1	0	0	0	0	0	0	70	4.32	2.85	75	82.8	3.58	6.3	0.27	7.1	0.30	82	21.4	0.08	28	24.7	280	5	10	90	442.7	1.8	124.1	1	0
1	1	0	0	0	0	0	1	39	6.31	2.84	73	79.5	5.02	12.2	0.77	8.3	0.52	83	2.7	0.25	115	33.4	70	39	10	90	2433.7	1.9	115.8	0	0
0	0	1	0	0	0	0	1	78	34.42	2.94	86	7.6	2.62	2.8	0.96	89.3	30.74	97	5.09	0	121	28.9	170	na	na	na	2364.0	2.2	116.0	0	0
0	1	0	0	0	0	0	1	27	1.31	1.71	204	26.6	0.35	6.6	0.09	57.8	0.75	56	1.3	4.62	131	33.6	170	1215	15	85	517.6	3.2	130.8	0	0
0	1	1	0	0	0	0	0	28	2.56	3.48	238	38.7	0.99	10.1	0.26	43.8	1.12	121	2.5	0	31	38.2	95	110	20	80	438.2	3.3	124.2	0	0
1	1	1	0	1	0	0	0	33	9.31	3.77	171	86.8	8.07	4.7	0.44	8.3	0.78	120	na	0.25	58	39.4	140	58	30.2	69.8	3083	2.2	116.4	0	0
1	1		0	1	0	0	0	33	7.26	3.83	156	86.7	6.3	3.9	0.28	9.2	0.67	112	82.6	0.06	93	34.1	190	37	24	76	1998.5	4.3	110.7	0	0
1	1		0	1	0	0	0	61	6.03	3.36	311	64.1	3.86	10.5	0.64	22	1.33	104	11.9	na	53	35	165	3	5	95	658.8	2.8	125.6	0	0
1	1		0	1	0	0	0	61	7.90	3.71	288	77.2	6.11	11.6	0.91	10	0.79	118	30.3	0	100	31.5	350	215	24	76	933.8	2.9	116.7	0	0
0	1		0	0	0	0	0	33	3.32	4.98	205	53.1	1.76	9.0	0.30	32.5	1.08	101	1.1	0.06	2	40.8	160	1	na	na	284.1	2.9	118.7	1	0
1	1		0	1	0	0	0	69	6.80	4.17	171	63.5	4.33	9.1	0.62	17.3	1.17	126	35	0.06	45	36.3	110	12	13	87	572.8	3.4	118.8	0	0
1	1		0	0	0	0	0	65	1.50	2.16	137	91.8	1.38	1.5	0.02	6.7	0.10	59	247.3	3.88	135	22.3	80	10	20	80	478.9	3.3	121.6	0	0
1	1		0	0	0	0	0	51	2.79	3.06	94	78.3	2.19	10	0.28	11.5	0.32	94	25.7	0.41	na	33.4	200	5	30	70	1075.4	0.6	108.1	0	0
1	1		0	1	0	0	0	28	6.48	5.13	243	74.7	4.85	5.5	0.35	16.2	1.05	149	40.1	0	19	39.4	60	15	22	78	247.3	2.3	118.8	0	0

## Sheet: data
Diagnosis	Gender	HIV	Diabetes	ExtracranialTuberculosis	Tumor	ExtracranialFungi	Vomit	IIS	AFS	Age	WBC	RBC	Platelet	NeutrophilPercentage	NeutrophilCount	MonocytePercentage	MonocyteCount	LymphocytePercentage	LymphocyteCount	Hemoglobin	CRP	PCT	ESR	Albumin	CFPre	CFWBC	CFPP	CFMP	CFPro	CFG	CFC
0	1	1	0	0	0	0	0	0	0	57	6.85	4.72	250	75.6	5.17	9.3	0.64	14.6	1	150	114.1	0.34	78	30	100	48	17	83	2176.2	11.75	124.9
0	1	1	0	1	0	0	0	0	0	27	11.64	5.09	258	83.7	9.74	2.7	0.32	13.3	1.55	142	4.6	0	25	35.5	110	240	22	78	1032.5	2.2	125.7
0	1	1	0	1	0	0	0	0	0	27	11.31	4.72	300	80	9.04	5.1	0.58	13.4	1.51	123	16	0	39	31.6	270	15	30	70	1600.4	1.7	114.7
0	0	0	1	1	0	0	1	0	0	83	4.55	2.49	127	77	3.49	8.8	0.4	12.9	0.59	64	8.24	0	90	35	115	0	35	77	1038	5.98	122.6
0	1	1	0	0	0	0	1	0	0	22	8.1	4.66	267	53.9	4.37	9.8	0.79	34.7	2.81	148	10.12	0.97	21	40.4	140	12	0	100	242.2	3.93	123.5
0	0	1	0	1	0	0	0	0	0	60	5.99	3.31	374	75.1	4.49	6.3	0.38	16.1	0.97	105	95.71	0	110	37.1	290	8	10	90	34	3.27	125.4
0	1	0	0	1	0	0	0	0	0	29	5.45	4.31	346	77.7	4.23	6.6	0.36	14.8	0.81	126	18.38	0	106	35.1	160	720	47	53	4172.5	1.5	107.3
0	1	1	0	1	0	0	0	0	0	37	1.42	1.74	50	59.6	0.85	15.6	0.22	22.1	0.31	56	8.6	0	95	34.3	150	30	40	60	802	2.5	131.6
0	1	1	0	1	0	0	0	0	0	38	1.6	2.49	87	51	0.81	18	0.29	27.2	0.44	87	4	0.07	50	32.5	130	2	13	92	647.8	2.3	128.9
0	1	1	0	1	0	0	1	0	0	35	2.48	2.38	87	70	1.73	15.4	0.38	14.3	0.35	84	8.58	0	40	36.7	150	2	0	100	621.1	2.53	129.8
0	1	1	0	1	0	0	0	0	0	36	4.9	3.92	197	59.3	2.9	11.6	0.57	26.7	1.31	135	6.46	0.11	18	40.9	190	12	10	90	594.9	2.37	122.9
0	0	0	1	1	0	0	1	0	0	73	6.82	3.05	126	70.2	4.78	23.5	1.6	5.6	0.39	79	102.2	1.22	121	27.3	120	110	55	45	2456	9.2	122.4
0	1	1	0	1	0	0	0	0	0	31	5.8	3.84	161	61.2	3.55	9.5	0.55	27.9	1.62	126	4.4	0	12	36.8	160	39	35	65	781.4	3	125.2
0	1	1	0	0	0	0	0	0	0	31	10.68	3.14	226	80.4	8.59	4.5	0.48	14.3	1.52	100	34.4	0	95	33.4	160	33	29	71	2578.8	2.5	119.9
0	1	1	0	1	0	0	0	0	0	32	3.03	3.52	119	40.6	1.23	20	0.6	38.6	1.17	121	11.3	0.22	3	32.2	150	20	10	90	480.1	3.4	121.3
0	1	1	0	1	0	0	0	0	0	59	5.76	4.79	268	56.9	3.28	6.6	0.38	33.4	1.92	141	0.4	0	5	44	160	24	15	85	78	3.4	123.6
0	1	1	0	1	0	0	0	0	0	35	8.28	5.01	263	66.6	5.52	6.1	0.5	26.9	2.23	167	0.3	0	2	43.4	160	6	30	70	31	2.21	123.7
0	1	1	0	0	0	0	0	0	0	32	5.41	3.7	168	75.7	4.09	6.3	0.34	14.9	0.81	124	0.7	0	9	41.9	200	4	20	80	105	2.01	122.2
0	1	1	0	1	0	0	0	0	0	32	5.05	3.36	157	77.7	3.93	5.3	0.27	15.1	0.76	117	0.6	0	13	40.5	110	25	15	85	1713.1	2.84	124.5
0	1	1	0	1	0	0	0	0	0	32	6.87	4.51	226	62.1	5.27	6.8	0.5	28	0.86	145	13.89	0	3	41.8	140	10	15	85	116	2.54	116
0	1	1	0	1	0	0	0	0	0	35	4.45	4.84	145	58.2	2.58	7.2	0.32	30.7	1.37	160	9.7	0.14	5	45.8	200	18	10	90	53	2.74	121.9
0	0	1	0	1	0	0	0	0	0	62	4.31	2.93	234	65.1	2.81	7.2	0.31	23.4	1.01	107	19.3	0	8	36.6	110	8	10	90	23	2.79	121.8
0	1	1	0	1	0	0	0	0	0	42	4.95	4.62	129	46.4	2.3	8.7	0.43	39.6	1.96	152	0.51	0	3	40.3	100	30	30	70	1295.9	2.89	124.5
0	1	1	0	1	0	0	0	0	0	42	5.59	4.69	169	56.3	3.14	7.6	0.43	32.8	1.83	152	0.82	0	3	35.8	100	36	20	80	910.3	3.04	124.1
0	1	1	0	1	0	0	0	0	0	59	4.26	3.54	211	51.7	2.2	11.4	0.49	35	1.49	110	26	0	46	33.8	130	7	45	55	162.2	3.8	126.2
0	1	1	0	1	0	0	0	0	0	59	4.78	3.81	182	81.8	3.91	7.3	0.35	10.9	0.52	113	121.7	0.46	101	35.1	125	60	10.4	89.6	543.5	3.5	118.6
0	1	1	0	0	0	0	0	0	0	58	6.13	3.03	254	41.4	2.54	12.4	0.76	45.8	2.81	96	139.6	0.11	113	28.4	150	16	15	85	846.4	2.5	119.2
0	1	1	0	1	0	0	1	0	0	58	3.33	1.84	64	48.8	1.62	13.5	0.45	35.5	1.18	56	76.5	0	129	32.6	180	15	30	70	588	3.3	119.6
0	0	1	0	1	0	0	0	0	0	46	5.53	3.95	242	49.2	2.72	7.1	0.39	36.5	2.02	126	0.58	0	18	42.6	170	40	35	65	514.8	3.46	129
0	0	1	0	1	0	0	0	0	0	46	4.49	3.92	242	37	1.66	9.1	0.41	40.7	1.83	124	0.2	0	19	41.8	169	15	10	90	51	3.28	123.1
0	0	1	0	1	0	0	0	0	0	47	6.15	3.86	244	46.6	2.87	6.1	0.37	43.5	2.68	129	0.63	0.092	8	39.3	170	15	20	80	481.1	3.41	124.4
0	0	1	0	1	0	0	0	0	0	47	4.98	3.88	179	49.7	2.47	7.4	0.37	36.5	1.82	126	8.58	0	18	40.5	120	105	20	80	593.6	3.92	124.9
0	1	1	0	1	0	0	0	0	0	36	3.07	2.15	237	40.7	1.25	6.6	0.3	51.6	1.58	87	1.1	0	30	39.9	160	22	20	80	78	3.04	124.4
0	0	0	0	0	0	0	0	0	0	71	14.84	4.39	153	95.1	14.11	0.9	0.14	3.8	0.56	127	190.56	4.21	89	27.5	100	5	35	65	643.7	3.3	112.8
0	1	1	0	1	0	0	0	0	0	28	3.61	3.53	128	89	3.21	4.7	0.17	5.5	0.2	97	76.4	0	95	28.6	120	50	40	60	136	2.7	107.5
0	1	0	0	1	1	0	0	0	0	45	3.15	4.05	145	64.4	2.03	8.7	0.27	24.4	0.77	120	2.2	0	28	40.4	135	10	12	88	44	2.26	126.6
0	1	0	1	1	0	0	0	0	0	61	11.14	4.2	206	69.3	7.71	10.8	1.21	19.4	2.16	129	18	0.484	11	31.2	180	404	40	65	1603.1	4.19	115.5
0	1	1	0	0	0	0	0	0	0	32	4.49	4.17	164	55.8	2.51	7.6	0.34	33.6	1.5	121	10.79	0.27	6	39.1	150	15	10	90	1229	3.42	125.8
0	1	0	0	1	0	0	0	0	0	30	7.22	4.86	267	75.6	5.46	8.2	0.59	12.9	0.93	132	9.76	0	5	40.1	190	30	30	70	867	2.75	118.2
0	1	0	0	1	0	0	0	0	0	30	4.55	4.26	292	84.3	3.83	3.7	0.17	11	0.5	111	6.6	0	40	33.9	255	251	60	40	2173	2.76	123.3
0	1	1	0	0	0	0	1	0	0	60	4.67	4.29	169	50.1	2.34	10.6	0.49	37	1.73	138	2.16	0	11	39.5	80	8	20	80	25	3.5	125.7
0	1	1	0	0	0	0	0	0	0	25	5.64	1.65	209	83.1	4.69	8.9	0.5	7.8	0.44	60	58.76	0	106	27.2	420	28	40	60	1520.4	1.19	116.6
0	1	0	0	0	0	0	0	0	0	28	6.66	4.41	135	75.1	5	6.7	0.45	16	1.06	145	7.6	0	5	42.7	200	35	35	65	939.2	1.84	122.4
0	1	0	1	0	0	0	0	0	0	68	6.78	3.62	101	68.8	4.65	10.9	0.74	20	1.36	101	102.2	0	129	36.4	100	18	15	85	473.1	3.42	119.1
0	1	1	0	0	0	0	1	0	0	65	4.88	2.04	28	32.2	1.57	8	0.39	54.7	2.67	61	14.73	0.27	129	22.9	230	20	20	80	503.3	2.63	135.2
0	0	1	0	0	0	0	0	0	0	56	1.79	2.14	31	90.4	1.61	1.5	0.03	7.1	0.13	67	113.54	0.17	128	17.8	180	10	5	95	697.6	2.13	127
0	1	1	0	0	0	0	0	0	0	25	4.73	4.71	163	59.5	2.81	6.1	0.29	31.5	1.49	149	8.17	0.17	16	36.3	250	80	40	60	1473	2.77	112
0	1	0	0	0	0	0	1	0	0	25	5.47	5.02	216	53	2.9	6.9	0.38	35.4	1.93	170	1.23	0	2	43	180	10	15	85	302.1	3.73	124.6
0	1	0	0	0	0	0	0	0	0	64	6.58	3.17	88	79.8	5.25	3.8	0.25	16.2	1.07	122	17.66	0	7	36.1	80	16	20	80	1461.6	1.76	116.3
0	0	0	0	0	0	0	0	0	0	52	3.52	3.27	96	66.2	2.33	9.4	0.33	24.4	0.86	99	0.88	0	115	37.5	350	12	35	65	2165.2	0.92	110.1
0	0	1	0	1	0	0	0	0	0	52	3.38	3.55	202	48.3	1.63	8.3	0.28	41.7	1.41	116	2.32	0.1	69	39.5	110	10	30	77	873.8	2.5	121.2
0	0	1	0	0	0	0	1	0	0	44	3.4	3.33	226	50.6	1.72	9.4	0.32	33.5	1.14	89	0.96	0	96	38.2	150	110	60	40	863.8	2.51	115.7
0	1	1	0	0	0	0	0	0	0	51	6.24	2.84	59	88.3	5.51	4.8	0.3	6.7	0.42	83	177.13	0.32	126	26.7	350	50	15	85	3676.7	1.47	107
0	1	1	0	1	0	0	0	0	0	47	8.52	3.9	244	66.9	5.7	7.5	0.64	24.6	2.1	127	2.54	0	18	43.4	100	60	30	70	5188.1	1.63	110.2
0	1	1	0	1	0	0	1	0	0	46	2.5	2.92	56	60.8	1.51	11.5	0.29	26.7	0.67	114	4.27	0	44	41.3	80	58	20	80	1977	3.1	115.1
0	1	1	0	0	0	1	0	0	0	46	4.6	1.98	233	84.3	3.87	5.4	0.25	10	0.46	76	26.91	0.08	105	26	160	10	21	70	2244.8	3.13	108.3
0	1	1	0	1	0	0	0	0	0	37	3.83	3.83	160	45.4	1.74	32.6	1.25	19.1	0.73	113	13.05	0	16	35.5	320	158	20	80	765.4	3.11	124.3
0	1	1	0	0	0	1	0	0	0	37	10.97	4.43	344	86.9	9.54	6.6	0.72	6.1	0.67	130	48.32	0.26	108	25.9	270	1380	80	20	1012.7	2.98	113
0	1	0	0	1	0	0	0	0	0	57	4.88	3.01	195	70.3	3.43	12.7	0.62	12.5	0.61	99	28.7	0.07	50	28.9	100	80	22	78	1080.7	2.79	117.8
0	1	0	0	1	0	0	0	0	0	57	5.57	3.29	183	73.8	4.11	9.5	0.53	13.8	4.11	104	27.91	0	103	31	55	4	10	100	1144.8	3.06	117.5
0	1	0	0	1	0	0	0	0	0	56	4.48	2.47	197	81.7	3.66	12.3	0.55	5.8	0.26	77	9.75	0.11	43	28.5	165	2	60	40	4096	1.25	109
0	1	0	0	1	0	1	0	0	0	62	7.31	3.99	213	72.2	5.27	10.9	0.8	15	1.1	126	11.49	0.1	9	37.6	110	655	23	77	2566.1	2.33	115.4
0	1	1	0	0	0	0	0	0	0	64	11.49	4.65	208	75.6	8.68	6	0.69	17.5	2.01	141	25.7	0.85	10	35.1	100	6	35	65	429.3	4.7	128.2
0	1	0	0	1	0	1	0	0	0	62	12.8	4.37	283	86.5	11.08	7	0.89	6.1	0.78	132	13.22	0	11	32.8	310	385	65	35	1987.8	1.23	113.4
0	1	0	0	1	0	1	0	0	0	62	8.88	4.25	199	78.6	6.98	8.2	0.73	12.6	1.12	136	9.76	0	2	36.6	110	30	10	90	1205	4.48	121.8
0	1	0	0	1	0	1	0	0	0	63	4.88	4.43	196	63	3.07	9.3	0.45	23.9	1.17	145	4.58	0	3	39.8	90	18	20	80	1346.9	4.19	128.3
0	1	0	0	1	0	1	0	0	0	62	5.49	4	230	67.2	3.69	11.2	0.61	17.3	0.95	123	2.68	0	12	38.4	65	15	15	75	1296.1	3.75	128.1
0	1	1	0	0	0	1	0	0	0	32	6.64	2.65	84	83.5	5.53	12	0.8	3.5	0.25	84	40.63	0.31	110	27.5	120	15	10	90	851.4	2.94	121
0	1	0	0	1	0	0	0	0	0	48	10.91	4.11	334	95.5	10.41	2.7	0.3	1.6	0.18	130	1.98	0	5	35.2	300	344	28	72	2117.1	1.13	103.5
0	1	0	0	1	0	0	0	0	0	62	6.4	3.99	281	57.3	3.67	14.4	0.92	15	0.96	121	33.57	0	46	36.7	125	135	28	72	1082.6	2.64	117.6
0	1	0	0	1	0	0	0	0	0	75	9.36	4.04	208	90.9	8.51	4.8	0.45	4.2	0.39	121	11.57	0	40	35.4	380	320	22	78	3269.3	1.57	100.9
0	1	0	0	1	0	0	1	0	0	75	4.05	3.89	172	61.6	2.5	15.1	0.61	15.6	0.63	126	12.67	0	36	38.2	145	15	20	80	1032.6	114.8	117.6
0	1	0	0	1	0	0	0	0	0	76	10.82	4.36	117	88.9	9.62	3.7	0.4	7	0.75	119	95.5	6.28	99	30.4	100	10	20	80	507	3.7	121.1
0	1	1	0	0	0	0	0	0	0	31	6.62	3.71	68	96	6.35	0.6	0.04	3.3	0.22	94	114.53	61.14	6	18.2	150	70	20	80	1724.1	1.74	103.9
0	1	1	0	0	0	0	1	0	0	32	6.94	4.44	124	83	5.76	5.8	0.4	10.8	0.75	138	5.1	0	22	39.4	310	27	23	77	1916.1	2.1	115.6
0	0	1	0	0	0	0	1	0	0	38	4.5	3.69	174	86.5	3.89	4	0.18	9.1	0.41	113	3.92	0	70	36.1	400	280	25	75	1076	3.38	119.2
0	1	1	0	0	0	1	0	0	0	57	5.41	2.94	224	88.2	4.77	3.7	0.2	7.2	0.39	85	81.77	0.49	118	24.7	120	225	22	78	1232.3	2.4	123.8
0	0	0	0	1	0	0	0	0	0	67	4.6	3.42	160	69	3.17	8.7	0.4	21.7	1	101	7.61	0	64	32	70	2	30	70	915.5	3.15	118.4
0	0	0	0	1	0	0	0	0	0	67	8.25	3.79	149	89.3	7.36	5.3	0.44	5.3	0.44	106	23.67	0.07	48	38	150	11	30	65	1650	1.33	103
0	1	1	0	1	0	0	0	0	0	33	6.86	4.51	216	66.6	4.57	5	0.34	24.7	1.69	150	5.4	0	3	45.2	150	8	10	90	471.5	3.3	120.1
0	1	1	0	1	0	0	0	0	0	32	4.8	3.9	107	71.9	3.45	8.7	0.42	18	0.86	123	3.4	0	20	32.7	150	15	35	65	583.3	2.8	118.9
0	1	1	0	0	0	0	0	0	0	38	4.14	3.61	226	94.4	3.91	2.2	0.09	3.4	0.14	86	98.44	0.63	116	24.5	110	315	34	66	1001.8	4.28	126
0	1	1	0	1	0	0	0	0	0	38	4.94	4.78	265	75.9	3.75	12.8	0.63	11.1	0.55	113	23.13	0	91	40.3	50	12	40	60	2120	1.39	116.8
0	1	1	0	1	0	0	0	0	0	72	4.56	3.34	163	72.1	3.29	7.8	0.36	16.9	0.77	119	7.6	0	46	36.2	130	6	0	100	1394.8	2.91	125.8
0	1	1	0	1	0	0	0	0	0	72	4.94	3.68	224	78.6	3.88	8.1	0.4	12.1	0.6	118	8.44	0	96	37.1	110	12	40	60	1214.3	2.92	125.6
0	1	1	0	1	0	1	0	0	0	50	4.61	4.13	101	90.7	4.18	6.1	0.28	2.8	0.13	115	8.64	0.09	60	31.4	60	8	27	73	656.1	2.79	125.2
0	1	1	0	0	0	0	0	0	0	29	23.71	2.98	322	91.5	21.68	5.6	1.32	2.5	0.6	79	124.3	31.83	119	21.6	180	11	20	80	1010.2	2.07	115.8
0	0	1	0	0	0	0	0	0	0	43	3.04	1.93	148	92.1	2.8	4.3	0.13	3.6	0.11	57	34.41	2.36	102	19.9	120	5	10	90	927.4	2.66	118.6
0	1	1	0	0	0	1	0	0	0	70	6.08	3	174	78.6	4.79	2.9	0.17	17	1.03	85	59.78	0.14	99	25.3	120	12	8	92	581.1	5.04	126.5
0	1	1	0	1	0	1	0	0	0	35	5.47	3.34	61	78.3	4.29	7.5	0.41	11	0.6	79	17.89	0	46	30.6	100	5	20	80	482.3	2.6	127.7
0	1	1	0	1	0	0	0	0	0	32	3.9	3.64	239	64.4	2.51	8.9	0.35	25.6	1	96	20.41	0	119	25.2	190	18	11	89	2175	0.41	121.9
0	1	1	0	1	0	0	0	0	0	34	3.39	4.13	136	38.3	1.3	6.2	0.21	52.6	1.78	135	2.3	0	2	38.3	140	4	5	95	424.5	3.4	123
0	1	1	0	1	0	0	0	0	0	33	3.93	4.51	156	42.6	1.67	6.4	0.25	48.7	1.92	145	4.5	0.06	5	36.4	160	27	16	84	1139.2	3.1	124.8
0	1	1	0	1	0	0	0	0	0	33	4.6	4.45	206	38.4	1.76	8.9	0.41	51.2	2.35	154	5.02	0	4	38.4	160	24	30	70	1424.2	3.03	119.9
0	1	1	0	1	0	0	0	0	0	33	3.47	4.17	194	34.3	1.18	10.3	0.36	54.2	1.88	146	7.6	0	3	39.3	180	18	27	73	1218.5	3.22	123.7
0	1	1	0	0	0	0	0	0	0	32	6.42	3.73	172	74.2	4.76	5.5	0.36	20	1.28	123	0.81	0	72	35.9	200	18	13	87	1209.8	3.01	119.6
0	0	1	0	1	0	0	0	0	0	50	6.14	2.96	70	83.3	5.11	7.3	0.45	9.3	0.57	101	50.8	0	99	38.8	200	21	27	73	1904.6	2.2	104.4
0	1	1	0	0	0	0	0	0	0	53	11.59	2.08	241	97.3	11.28	1.5	0.17	1.2	0.14	61	151.58	3.46	129	21.2	190	150	30	70	3010.6	0.38	106.4
0	1	1	0	0	0	0	0	0	0	58	5.37	3.7	307	78.6	4.22	6	0.32	14.8	0.79	107	51.9	0	115	39.2	110	28	20	80	1047.4	4.51	127.5
0	1	1	0	0	0	0	0	0	0	26	2.92	2.44	115	78.2	2.29	7.6	0.22	13.7	0.4	66	26.75	0.09	114	27.9	100	10	13	87	869.3	3.31	122.3
0	0	1	0	0	0	0	1	0	0	55	5.47	2.73	159	85.6	4.68	7.3	0.4	6.9	0.38	75	109.14	1	124	29.3	180	6	25	75	1179.7	3.43	116.4
0	0	1	0	1	0	0	0	0	0	39	2.68	3.44	96	46.8	1.26	14.3	0.38	36.5	0.99	108	2.5	0.15	107	40.6	80	20	10	90	343.6	4.7	127.3
0	1	1	0	0	0	0	0	0	0	43	13.33	4.25	225	86.6	11.53	6.2	0.83	7.1	0.95	102	68.66	0.55	94	29.4	170	6	10	90	573.2	3.81	108.6
0	1	0	1	1	0	0	0	0	0	67	13.34	3.63	282	86.5	11.55	4.3	0.57	6.4	0.85	114	79.2	0.24	97	29	120	30	22	78	992.5	4.6	131.2
0	0	0	0	1	0	0	0	0	0	50	10.05	4.45	232	86.5	8.7	4.6	0.46	7	0.7	126	10.7	0	99	33	350	45	55	45	3309.2	3.8	101
0	0	0	0	1	0	0	0	0	0	50	3.88	4.37	194	61.8	2.4	8.6	0.33	23.7	0.92	129	0.6	0	3	34.8	140	3	60	40	614.8	3.1	121.8
0	0	0	0	1	0	0	0	0	0	50	7.04	4.09	216	71.8	5.05	8.7	0.61	15.7	1.11	131	0.6	0.19	4	35.4	120	1.3	30	79	932.3	2.7	123.1
0	1	1	0	1	0	0	0	0	0	33	8.36	2.88	151	71.6	6	5.5	0.46	22.6	1.89	78	101.6	0.85	93	35.3	140	5	8	92	266.9	3.4	117.8
0	1	1	0	0	0	0	0	0	0	33	48.45	4.41	185	95.5	46.27	2	0.96	2.5	1.21	109	277.3	48.44	91	23.8	70	20	22	78	1491.6	3.2	119.1
0	1	1	0	0	0	0	0	0	0	25	9.3	3.61	196	92	8.55	4	0.37	3.9	0.37	89	83.8	0.14	109	22.9	350	35	28	72	2985.2	0.7	99.5
0	1	1	0	1	0	0	0	0	0	25	7.65	3.1	159	82.3	6.3	8.4	0.65	9.1	0.69	104	27.1	0.07	4	37.4	240	30	35	65	1741.9	1.7	104.5
0	1	1	0	1	0	0	0	0	0	25	2.61	2.27	176	62.9	1.65	11.9	0.31	21.1	0.55	82	6.3	0	29	42.3	210	0	10	87	485.9	2.7	121.4
0	1	0	0	1	0	0	0	0	0	38	2.1	2.65	66	77.8	1.63	8.2	0.17	12	0.25	87	14.3	0	108	36.1	250	25	12	88	1054.4	2.9	123.4
0	1	1	0	1	0	0	0	0	0	39	1.53	3.09	97	42.3	0.65	13.5	0.21	36.7	0.56	99	4.7	0.07	50	38.8	250	10	10	90	490.6	3.3	126.3
0	1	1	0	0	0	0	0	0	0	66	5.53	4.79	252	47.4	2.63	11.8	0.65	38.6	2.13	139	4.9	0	36	36.6	90	2.99	33	66	1969.1	3.5	110.8
0	1	1	0	0	0	0	0	0	0	21	6.55	2.71	54	95.8	6.28	1.1	0.07	3.1	0.2	74	148	41.05	95	20.2	100	5	20	80	466.9	3.2	114
0	1	1	0	0	0	0	0	0	0	73	5.18	2.86	181	69.8	3.61	10.8	0.56	19.1	0.99	82	9.9	0	115	27	115	249	15.7	84.3	2175.5	2.3	115
0	1	0	0	1	0	0	0	0	0	24	5.23	4.45	285	74.2	3.79	13	0.68	12.6	0.66	138	4.3	0.06	19	41.6	150	390	30	70	1222.5	3.6	111.2
0	1	0	0	1	0	0	0	0	0	24	4.85	4.31	212	47.3	2.29	10.3	0.5	36.1	1.75	139	0.6	0	2	40.6	105	10	25	75	378.1	3.8	121.3
0	0	0	0	0	0	0	0	0	0	45	10.56	4.24	285	86.4	9.12	2.9	0.31	10.7	1.13	129	1.55	0	11	42.6	300	29	40	70	1237	3.2	112.2
0	1	1	0	0	0	0	0	0	0	52	3.65	4.33	87	28.3	1.03	13.1	0.48	57.9	2.12	125	11.3	0.78	22	31.3	90	20	11	89	2515.5	2.9	114.6
0	0	0	0	1	0	0	0	0	0	51	4.5	4.16	216	68	3.07	11.6	0.52	19.4	0.87	109	8.5	0.176	45	33.6	220	30	30	79	2226.8	1.9	111.4
0	1	1	0	0	0	0	0	0	0	52	6.31	3.3	84	86.1	5.44	5.3	0.33	7.9	0.5	84	16.8	0.841	125	23.7	300	15	55	45	2721	2	116.2
0	1	1	0	1	0	0	0	0	0	52	3.03	3.35	64	55.8	1.69	12.1	0.37	28.4	0.86	95	48.6	0.09	92	31	80	10	16	84	789.3	2.8	117.1
0	1	1	0	1	0	0	0	0	0	39	2.12	3.07	85	66.8	1.42	6	0.13	26.9	0.57	91	59.9	0	63	29.6	150	9	5	95	3516.4	2.1	125.8
0	1	0	0	1	0	0	0	0	0	77	9.15	2.88	408	65.5	6.01	12.3	1.12	19.7	1.8	88	1	0	9	33.8	130	5	20	80	584.8	2.7	122.3
0	1	0	0	1	0	0	0	0	0	77	11.26	5.45	705	80.6	9.07	7.6	0.86	11.2	1.26	150	1.37	0	5	41.9	110	290	30	70	4172	1.2	111.1
0	1	0	0	1	0	0	0	0	0	77	6.46	3.88	622	61.8	3.99	8.2	0.53	23.5	1.52	113	3.7	0	6	33.7	140	20	10	90	449.7	2.8	121.5
0	1	0	0	0	0	0	0	0	0	31	2.69	2.41	200	79.6	2.08	7	0.18	13.2	0.34	60	39.6	0.72	51	26.8	160	6	8	92	365.9	3	123.2
0	1	1	0	1	0	0	0	0	0	30	3.71	4.27	175	80.7	2.99	8.9	0.33	10	0.37	130	13.8	0.06	20	33.4	220	8	30	70	1422.8	2.8	122.9
0	1	0	0	0	0	0	0	0	0	81	16.59	4.81	192	89.9	14.91	6.4	1.06	3.6	0.6	153	29.85	0.4	5	38.9	50	326	60	40	3623	1.3	139.8
0	1	1	0	1	0	0	0	0	0	30	4.9	5.09	243	78.9	3.86	6.6	0.32	13.8	0.68	151	0.7	0	3	40.8	240	15	23	77	767.5	2.9	123.7
0	1	1	0	1	0	0	0	0	0	51	4.63	3.32	153	66	3.05	6.8	0.32	24.2	1.12	118	17	0.06	86	36.1	160	2908	60	40	1003.9	2.3	115.4
0	1	0	0	0	0	0	0	0	0	51	5.79	3.71	67	81	4.69	2	0.11	14.3	0.83	110	66.8	0.644	60	26.5	100	24	20	80	1524.3	1.6	112.2
0	1	0	0	0	0	0	0	0	0	30	4.3	3.38	275	54.3	2.34	8.5	0.37	34.5	1.48	104	19.3	0	113	32.8	120	114.5	10	90	1620.7	2.4	122.8
0	0	0	0	1	0	0	0	0	0	71	2.42	2.93	93	52.9	1.28	8.5	0.21	32.3	0.78	93	0.6	1.48	23	31.5	160	7	10	90	237.3	3.2	128.7
0	0	0	0	0	0	0	0	0	0	71	7.29	1.6	267	86.4	6.3	6.6	0.48	6.3	0.46	48	5.6	1.33	131	24.7	70	27	20	80	985.6	4.4	126.5
0	1	0	0	0	0	0	1	0	0	39	6.31	2.84	73	79.5	5.02	12.2	0.77	8.3	0.52	83	2.7	0.25	115	33.4	70	39	10	90	2433.7	1.9	115.8
0	1	1	0	1	0	0	0	0	0	33	9.31	3.77	171	86.8	8.07	4.7	0.44	8.3	0.78	120	8.24	0.25	58	39.4	140	58	30.2	69.8	3083	2.2	116.4
0	1	1	0	1	0	0	0	0	0	33	7.26	3.83	156	86.7	6.3	3.9	0.28	9.2	0.67	112	82.6	0.06	93	34.1	190	37	24	76	1998.5	4.3	110.7
0	1	0	0	1	0	0	0	0	0	61	6.03	3.36	311	64.1	3.86	10.5	0.64	22	1.33	104	11.9	0.1	53	35	165	3	5	95	658.8	2.8	125.6
0	1	0	0	1	0	0	0	0	0	61	7.9	3.71	288	77.2	6.11	11.6	0.91	10	0.79	118	30.3	0	100	31.5	350	215	24	76	933.8	2.9	116.7
0	1	0	0	1	0	0	0	0	0	69	6.8	4.17	171	63.5	4.33	9.1	0.62	17.3	1.17	126	35	0.06	45	36.3	110	12	13	87	572.8	3.4	118.8
0	1	0	0	0	0	0	0	0	0	65	1.5	2.16	137	91.8	1.38	1.5	0.02	6.7	0.1	59	247.3	3.88	135	22.3	80	10	20	80	478.9	3.3	121.6
0	1	1	0	0	0	0	0	0	0	51	2.79	3.06	94	78.3	2.19	10	0.28	11.5	0.32	94	25.7	0.41	95	33.4	200	5	30	70	1075.4	0.6	108.1
0	1	1	0	1	0	0	0	0	0	28	6.48	5.13	243	74.7	4.85	5.5	0.35	16.2	1.05	149	40.1	0	19	39.4	60	15	22	78	247.3	2.3	118.8
1	1	1	0	0	0	1	0	1	0	25	4.7	5.62	305	45	2.11	9.9	0.46	29.9	1.41	108	15.38	0	30	38.3	70	90	45	55	592	7.24	119.6
1	1	1	0	0	0	1	1	1	0	25	6.21	4.3	277	39.8	2.47	8.2	0.51	44.6	2.77	113	16.49	0	40	38.7	350	160	5	95	347.6	2.75	121.1
1	0	1	0	0	0	0	0	1	0	34	4.39	3.85	232	63.6	2.79	13.4	0.59	22.3	0.98	116	2.86	0	40	35.6	360	36	30	70	268.1	2.88	123.8
1	1	1	0	0	0	0	0	1	0	47	4.27	3.23	236	68.6	2.93	9.6	0.41	15.3	0.65	103	99.4	0	120	35.7	230	6	15	85	13	1.85	125.3
1	1	0	0	0	0	0	0	1	0	22	3.38	4.34	120	89.5	3.03	3.6	0.12	6.8	0.23	133	0.7	0	72	41.6	400	4	20	80	42	2.19	123.9
1	1	1	0	0	0	0	1	1	0	42	3.62	3.95	186	57.2	2.07	6.9	0.25	30.1	1.09	127	2.9	0	2	44.3	370	40	20	80	94	1.1	119.2
1	1	1	0	0	0	0	0	1	0	42	6.97	4.97	235	81.4	5.68	6.5	0.45	11.8	0.82	172	0.6	0.06	7	47	290	12	20	80	55	2.56	125.7
1	1	1	0	0	0	0	0	1	0	42	4.71	4.64	243	70.1	3.31	9	0.42	17.6	0.83	154	4	0.06	13	40.4	400	10	10	90	134	1.99	119.6
1	1	1	0	0	0	0	1	1	0	20	2.5	3.54	120	73.2	1.84	5.7	0.14	20.5	0.51	120	11	0	117	44.8	400	6	10	90	23	2.24	122
1	1	1	0	0	0	0	0	1	0	32	4.23	3.86	289	73.7	3.11	7.9	0.34	17.7	0.75	113	25.9	0.1	110	40.7	460	25	20	80	88	0.2	116.2
1	1	1	0	0	0	0	0	1	0	61	7.54	3.77	147	76	5.73	14.6	1.1	9.3	0.7	115	13.3	0.11	108	32.4	50	4	10	90	861.8	1.4	115.5
1	1	1	1	1	0	0	0	1	0	55	2.94	2.87	111	80.6	2.37	4.8	0.14	13.4	0.39	89	12.7	0.31	122	30.4	360	5	10	90	36	2.1	120.7
1	1	0	0	0	0	0	0	1	0	53	3.65	2.74	60	78.4	2.86	8.7	0.32	10	0.37	94	9.58	0.06	41	30.9	400	22	30	70	1806	0.37	122.4
1	1	1	0	0	0	1	1	1	0	60	5.99	3.65	176	59.1	3.55	9.1	0.54	31.1	1.86	106	7.2	0	64	34.3	320	2	20	80	42	2.17	120.3
1	0	1	0	0	0	1	0	1	0	53	5.56	3.69	407	84	4.66	6.4	0.36	8.8	0.49	97	56.8	0	115	29.1	160	25	80	20	38	4.04	125.2
1	1	1	0	0	0	0	0	1	0	41	2.46	3.02	200	66.8	1.64	10.4	0.26	19.9	0.49	92	27.07	0	92	35.5	190	10	8	92	770.6	2.63	121.7
1	1	1	0	1	0	0	1	1	0	34	6.68	4.24	98	89.5	5.98	2.1	0.14	8.2	0.54	125	25.62	0	90	35.3	60	90	0	100	979.6	2.89	121
1	1	1	0	0	0	0	0	1	0	59	2.67	4.26	119	74.1	1.99	9.5	0.25	15.5	0.41	106	3.54	0.07	65	34.8	390	10	30	70	1021	1.66	113.4
1	1	1	0	0	0	0	1	1	0	20	7.53	3.9	242	90	6.76	5.5	0.42	4.2	0.32	111	0.82	0	49	41.9	430	20	35	65	244.1	3.34	122.3
1	1	1	0	0	0	0	0	1	0	20	5.39	3.84	280	32.4	1.75	9.1	0.49	22.8	1.23	120	4.37	0	11	42.1	240	10	15	85	273.3	2.74	123.5
1	1	1	0	0	0	0	1	1	0	39	4.36	3.72	117	58.2	2.54	8.2	0.36	32.4	1.41	116	4.58	0	112	35.6	530	150	30	70	1449.3	0.35	1449.3
1	1	1	0	1	0	1	0	1	0	29	6.69	3.64	212	96.2	6.43	0.8	0.06	2.7	0.18	90	99.46	3.33	66	23.3	160	0	0	0	1061.9	1.86	112.4
1	1	1	0	0	0	0	1	1	0	30	5.19	4.52	220	52.4	2.72	9.1	0.47	28.7	1.49	135	6.62	0.087	85	34.9	400	10	35	65	237.3	3.8	123.3
1	0	1	0	0	0	0	1	1	0	61	2.79	3.09	51	64.5	1.79	3.1	0.09	32.2	0.9	96	12.76	0.09	98	27.8	110	8	20	80	335.6	1.46	120.6
1	1	1	0	0	0	0	0	1	0	48	3.88	3.96	295	68.8	2.67	10.6	0.41	16.5	0.64	134	7.21	0	89	38.7	280	8	0	100	574.6	2.82	121.6
1	1	1	0	0	0	0	0	1	0	48	4.19	3.83	216	61.1	2.56	16.4	0.69	17.9	0.75	103	10.12	0	79	41.3	260	5	8	92	475.3	3.29	123.6
1	1	1	0	0	0	0	1	1	0	48	7.14	4.16	190	82	5.86	3.8	0.27	13.6	0.97	149	3	0	33	38.5	400	15	10	90	364	3.22	125.7
1	1	1	0	1	0	0	0	1	0	57	2.51	3.61	117	72.5	1.83	10.1	0.25	16.9	0.42	106	54.6	0	84	29	370	25	20	80	1115.9	1.71	125.8
1	1	0	0	1	0	0	1	1	0	53	2.55	3.43	152	65.5	1.67	8	0.2	17.2	0.44	91	7.98	0.07	116	30	220	22	20	80	1577.3	0.85	114.9
1	1	1	0	0	0	0	0	1	0	39	3.66	3.68	108	82.3	3.02	7.3	0.27	9.7	0.35	108	11.9	0	116	31.1	270	8	8	92	883.4	1.71	119.4
1	1	1	0	0	0	0	0	1	0	39	5.79	3.91	323	73.4	4.25	16.1	0.93	10	0.58	126	84.21	0	89	43	350	5	10	90	446.2	3.06	116.5
1	1	1	0	0	0	0	0	1	0	39	5.79	3.91	323	73.4	4.25	16.1	0.93	10	0.58	126	84.21	0	89	43	350	5	10	90	446.2	3.06	116.5
1	1	1	0	0	0	0	0	1	0	39	4.08	4.09	129	67.7	2.76	13.7	0.56	13.2	0.54	129	3.22	0	95	38.6	230	2	15	85	427.5	2.54	123.5
1	1	1	0	0	0	1	0	1	0	34	2.32	3.11	162	91.7	2.13	3.1	0.07	4.8	0.11	89	200.05	14.78	125	26	260	30	52	48	339.8	2.37	114.6
1	0	1	1	0	0	1	0	1	0	70	1.8	2.82	58	73.8	1.33	6.7	0.12	18.9	0.34	90	51.27	0	113	23	190	20	10	90	1099.5	2.07	112.8
1	1	0	0	0	0	0	0	1	0	35	2.12	3.53	148	66.5	1.41	17.9	0.38	15.1	0.32	104	33.32	0.1	103	31.6	600	5	20	80	365.9	3.02	119
1	1	1	0	0	0	0	0	1	0	47	6.87	3.32	320	85.4	5.86	4.9	0.34	9.6	0.66	113	12.7	0	96	31.3	170	33	30.3	69.6	1035.8	3.76	119.5
1	1	1	0	0	0	0	0	1	0	47	5.01	3.4	283	68.1	3.41	10.6	0.53	19.5	0.98	115	1.61	0	20	42.6	260	15	13	87	934.4	3.03	124.8
1	1	1	0	0	0	1	1	1	0	43	2.02	4.59	115	62.4	1.26	15.8	0.32	14.4	0.29	127	5.21	0	47	35.2	130	5	10	90	952.7	2.5	118.8
1	1	1	0	1	0	1	0	1	0	44	2.31	3.54	170	87.4	2.02	4.8	0.11	7.8	0.18	92	32.6	0.23	110	26	60	840	17	83	2442.1	0.41	112.1
1	1	1	1	0	0	1	0	1	0	65	6.17	3.22	319	67.4	4.15	6.6	0.41	25.4	1.57	99	95.71	0.12	108	26.9	80	6	10	90	487.3	5.33	116
1	1	1	0	1	0	1	1	1	0	48	2.6	3.87	83	77	2	13.8	0.36	6.5	0.17	117	15.93	0.19	40	30.1	400	10	13	87	461.5	2.61	124.4
1	1	1	0	0	0	1	0	1	0	39	3.08	3.86	189	62.1	1.91	11.7	0.36	18.8	0.58	112	100.7	0.07	76	30.4	270	15	13	87	595	1.82	118.4
1	1	0	0	0	0	1	0	1	0	21	8.61	4.39	194	77.7	6.68	8.9	0.77	13.2	1.14	120	5.02	0.14	61	37.8	270	5	0	100	374.7	4.59	115.7
1	1	1	0	1	0	0	1	1	0	21	2.7	3.68	197	53.6	1.44	13.3	0.36	32.2	0.87	131	13.6	0	35	37.2	150	6	10	90	1170.6	1.8	121.5
1	1	1	0	1	0	0	0	1	0	21	3.04	3.87	131	60.3	1.83	16.1	0.49	22.7	0.69	131	11.9	0	15	35.6	250	5	10	90	1141.9	2.3	124
1	1	1	0	1	0	0	0	1	0	21	4.6	3.35	240	79.4	3.65	6.9	0.32	13.5	0.62	116	1.89	0	13	38.1	185	4	10	90	1464	2.36	122.3
1	1	1	0	1	0	0	0	1	0	20	10.33	3.5	227	90.1	9.31	3.7	0.38	6	0.62	107	64.68	0.2	115	31.1	600	190	30	70	959.5	2.28	123.9
1	1	0	0	1	0	0	0	1	0	69	3.13	2.64	87	67.4	2.11	8.3	0.26	12	0.38	92	32.82	0.09	127	24.9	240	24	15	85	1361	2.74	118.2
1	0	1	0	0	0	0	0	1	0	57	7.43	2.05	109	84.7	6.3	6.2	0.46	7.1	0.53	72	15.3	0.8	19	28.7	265	24	21	79	878.5	2.5	126.4
1	1	1	0	1	0	0	0	1	0	53	9.44	3.65	224	79.6	7.52	5.2	0.49	8.4	0.79	114	16.8	0.19	78	28.3	420	5	8	92	473.4	4.3	126.1
1	1	1	0	1	0	0	0	1	0	38	2.43	2.69	76	48.1	1.17	9.9	0.24	41.2	1	76	3.2	0.06	125	32.7	110	50	28	78	2093.5	2.6	119.2
1	1	1	0	1	0	0	1	1	0	38	2.22	3.24	95	67.5	1.49	6.3	0.14	24.6	0.55	89	19	0.14	119	28.7	600	4	25	75	683.1	1.7	114.4
1	1	1	0	1	0	0	0	1	0	39	2.01	3.03	146	42.6	0.86	12	0.24	45.1	0.91	94	1.3	0	25	29.3	110	2.5	2	98	819.9	2.4	130.5
1	1	1	0	0	0	0	0	1	0	43	4.75	4.07	290	75.6	3.6	8.7	0.41	13.8	0.66	103	21.1	0	19	31.7	250	12	13	87	856	2.5	116.6
1	1	1	0	0	0	1	0	1	0	50	4.57	4.76	138	82.5	3.77	3.9	0.18	13.2	0.6	134	9.2	0.21	74	30.1	210	12	7	93	607.4	2.5	119.9
1	1	1	0	0	0	0	0	1	0	28	4.77	4.15	130	42.3	2.02	8.6	0.41	33.5	1.6	130	12.9	0.06	21	39	210	8	15	85	507.1	2.9	122.8
1	1	1	0	0	0	0	0	1	0	28	2.17	1.73	233	70.5	1.53	6.2	0.13	10	0.22	61	19.2	0.25	128	41.4	600	0	0	0	547	3.2	131.9
1	1	1	0	0	0	0	0	1	0	28	3.35	3.59	100	74.9	2.5	8.9	0.3	14.9	0.5	112	10.6	0	83	38.9	500	5	10	90	365.6	3.8	119.5
1	1	1	0	1	0	0	0	1	0	56	2.5	2.06	61	67.3	1.69	3.9	0.1	27.8	0.69	71	53.2	0.97	135	25.8	350	380	25	75	1825.6	3.3	114.9
1	0	1	0	0	0	1	0	1	0	52	5.74	3.33	182	89.1	5.12	5.1	0.29	5.6	0.32	71	10.1	0	50	31.7	320	17	15	85	935.1	2.4	108.7
1	1	1	0	0	0	0	1	1	0	45	4.55	4.75	172	61.8	2.82	10.9	0.49	25.1	1.14	135	7.4	0.12	20	41.4	300	208	15	85	679	2.6	109.2
1	0	1	1	0	0	0	0	1	0	66	8.29	3.85	344	77.3	6.41	7.4	0.62	14.4	1.19	110	152.3	0	99	37.2	120	10	10	90	557.1	7.3	119.6
1	1	1	0	0	0	0	0	1	0	27	2.07	3.75	146	68.2	1.34	11.9	0.24	19.9	0.39	100	13.4	0.15	63	30.7	110	10	35	65	305.9	2.6	120.9
1	1	1	0	0	0	0	1	1	0	46	4.8	4.67	264	84.6	4.06	6.5	0.31	8.8	0.42	128	4.9	0	85	37.1	400	38	30	70	880.9	5.5	114.9
1	0	1	0	0	0	1	0	1	0	68	1.82	2.64	76	81.9	1.49	10.9	0.2	6.6	0.12	87	1.9	0	45	38.1	300	8	5	95	653.1	0.3	110.6
1	1	1	0	0	0	0	1	1	0	58	2.16	3.93	189	63.2	1.36	8.3	0.18	24.4	0.53	113	12	0.07	46	32.2	360	15	13	87	837.8	1.6	119.4
1	1	0	0	0	0	0	0	1	0	70	4.32	2.85	75	82.8	3.58	6.3	0.27	7.1	0.3	82	21.4	0.08	28	24.7	280	5	10	90	442.7	1.8	124.1
1	1	1	0	0	0	0	0	1	0	33	3.32	4.98	205	53.1	1.76	9	0.3	32.5	1.08	101	1.1	0.06	2	40.8	160	1	10	95	284.1	2.9	118.7
1	1	1	0	0	0	1	0	0	0	50	5.47	3.48	146	52.9	2.91	11.4	0.62	33.7	1.84	104	13.89	0.087	75	37.1	125	1	10	80	174.8	4.97	124.6
1	0	1	0	1	0	0	0	0	0	60	5.99	3.31	374	75.1	4.49	6.3	0.38	16.1	0.97	105	98.44	0.12	110	37.1	290	8	10	90	34	3.27	125.4
1	1	1	0	0	0	0	0	0	0	34	5.52	3.49	229	77.5	4.27	5	0.28	16.1	0.89	113	10.8	0	112	44.7	250	25	20	80	81	1.58	120.3
1	1	1	0	0	0	0	1	0	0	31	7.37	3.04	152	89.2	6.57	4.5	0.33	6.2	0.46	108	41.8	0.11	87	45	600	580	40	60	321.6	3.62	115.3
1	1	1	0	1	0	0	0	0	0	36	3.07	2.15	237	40.7	1.25	6.6	0.2	51.6	1.58	87	1.1	0	30	39.9	160	22	20	80	78	3.04	124.4
1	1	1	0	0	0	0	0	0	0	47	5.84	3.16	430	61.8	3.61	13.2	0.77	20.2	1.18	88	138.54	0	113	32.6	140	30	20	80	560.3	3.17	121.1
1	1	0	0	0	0	0	0	0	0	46	6.86	3.54	243	85	5.84	3.2	0.22	9.2	0.63	112	11.2	0.16	103	44.7	200	12	25	75	59	2.32	122.8
1	1	1	0	0	0	0	1	0	0	20	7.87	3.75	40	99.4	7.42	1	0.08	2.8	0.22	110	200.05	0.56	84	34.5	270	16	20	80	16	3.18	120
1	1	1	0	0	0	0	0	0	0	41	6.06	3.78	379	64.3	3.9	11.9	0.72	21.8	1.32	126	190.88	0	75	39.8	400	20	20	72	997.3	3.57	128
1	1	1	0	1	0	0	0	0	0	23	3.02	3.49	172	43.6	1.32	9.4	0.28	35.6	1.08	121	5.9	0	33	41.8	190	8	10	90	30	2.45	125.1
1	1	1	0	1	0	0	0	0	0	23	1.71	3.38	109	65.1	1.11	6.2	0.11	27.5	0.47	99	7.6	0.12	117	38.9	160	60	25	75	75	1.93	128.3
1	1	1	0	1	0	0	0	0	0	23	6.49	4.48	219	58.7	3.81	7.8	0.51	30.4	1.97	153	2.48	0.46	12	42.4	190	2	15	84	294.9	2.83	121.9
1	1	1	0	0	0	1	1	0	0	61	11.39	4.42	249	84.8	9.66	5.5	0.63	9.4	1.07	137	4.35	0	67	41	390	380	25	75	399.8	3.13	124.6
1	0	1	0	1	0	0	0	0	0	53	3.42	3.7	421	44.7	1.53	12	0.41	39.5	1.35	103	11.3	0	100	32.9	230	40	15	85	621.9	2.55	124
1	1	1	0	0	0	0	0	0	0	41	4.56	3.31	305	36	1.64	3.9	0.18	53.7	2.45	113	19.07	0	103	40.7	200	8	25	75	601.3	2.95	122
1	1	1	0	0	0	0	0	0	0	47	5.06	4.17	459	70.1	3.55	11.3	0.57	15.9	0.81	112	106.29	0	104	39.5	270	35	20	80	1618.7	3	123.6
1	0	1	0	0	0	0	0	0	0	47	5.06	4.17	459	70.1	3.55	11.3	0.57	15.9	0.81	112	106.29	0	104	39.5	270	35	20	80	1618.7	3	123.6
1	1	1	0	1	0	0	0	0	0	47	4.82	2.72	220	78.7	3.81	5.7	0.27	10.7	0.51	81	151.17	0	114	26.5	80	25	20	75	240.8	3.11	121.3
1	1	1	0	0	0	0	0	0	0	49	6.45	2.47	338	81.8	5.28	9.4	0.6	7.8	0.5	73	9.24	0	109	29.6	210	160	40	60	1792.9	0.62	105.6
1	1	1	0	0	0	1	0	0	0	39	3.06	4.39	157	72.4	2.22	5.4	0.16	17.1	0.52	118	22.81	0.06	88	36.2	110	0	0	0	676.4	2.81	93.9
1	1	1	0	0	0	0	0	0	0	26	2.78	3.58	173	71.5	1.99	11.9	0.33	16.2	0.45	110	7.37	0.09	97	37.6	350	8	40	60	770.3	2.1	123.4
1	1	1	0	0	0	0	0	0	0	22	4.6	4.8	200	44.4	2.04	4.8	0.22	48.8	2.24	148	6.5	0.07	1	41.1	220	6	10	90	247.7	3.2	126.2
1	1	1	0	0	0	0	0	0	0	21	5.43	4.9	148	57.2	3.11	5.7	0.31	34.3	1.86	148	2.13	0	2	44.8	260	19	20	80	535.1	2.47	123.3
1	1	1	0	0	0	0	1	0	0	20	6.75	4.22	311	56.3	3.8	4.1	0.28	33.5	2.25	134	16.05	0	31	41.3	370	12	10	90	219.9	2.92	122.3
1	1	1	0	0	0	0	1	0	0	24	8.43	3.23	305	71.8	6.05	5.6	0.47	21.8	1.84	101	13.09	0	16	40.3	150	14	25	75	435.8	4.37	132.1
1	1	1	0	0	0	1	0	0	0	58	5.5	3.35	191	66.2	3.65	9.5	0.52	21.5	1.18	107	117.38	0.092	115	31.9	170	30	40	60	815	2.75	113.5
1	1	1	0	0	0	1	0	0	0	48	2.85	3.2	183	74.9	2.14	8.7	0.25	13.5	0.38	103	7.57	0.109	111	30.7	280	60	35	65	607.5	1.64	121.2
1	0	1	0	0	0	1	0	0	0	43	2.25	3.29	238	71.9	1.61	11.5	0.26	14.3	0.32	84	5.94	0	135	31.5	200	2	2	98	351.4	4.03	122.8
1	0	1	0	1	0	0	1	0	0	44	3.4	3.33	226	50.6	1.71	9.4	0.32	33.5	1.13	89	0.96	0	96	38.2	150	110	60	40	863.8	2.51	115.7
1	1	0	0	1	0	1	0	0	0	52	5.45	3.75	108	90.6	4.94	6.1	0.33	2.2	0.12	108	104.1	0	123	27	100	30	20	80	252.1	3.49	119
1	1	1	0	1	0	0	1	0	0	34	6.05	3.2	342	51.9	3.15	12.1	0.73	29.8	1.8	105	8.29	0	105	41.3	250	850	22	78	1475.4	2.48	117.7
1	1	1	0	1	0	0	0	0	0	34	6.04	4.01	131	65.2	3.94	9.3	0.56	22.2	1.34	131	5.58	0	37	43.8	290	10	40	60	1107.3	2.34	124.4
1	1	1	0	1	0	0	0	0	0	30	4.16	4.57	127	88.6	3.69	4.6	0.19	6.7	0.28	127	12.56	0	86	36.2	320	90	70	30	2778.5	1.95	116.5
1	1	1	0	0	0	0	1	0	0	32	6.94	4.44	138	83	5.76	5.8	0.4	10.8	0.75	138	5.1	0	22	39.4	310	27	23	77	1916.1	2.1	115.6
1	1	1	0	0	0	0	0	0	0	30	4.19	4.8	40	78.7	3.3	11	0.46	10.1	0.42	133	7.64	1.48	52	34.2	450	20	70	30	912.1	2.27	119.6
1	0	1	0	0	0	1	0	0	0	44	1.14	2.47	222	47.1	0.54	21	0.24	29.3	0.33	73	26.26	0.33	122	24.2	90	62	30	70	331.9	3.59	119.4
1	1	1	0	0	0	0	0	0	0	56	3.38	3.24	124	52.3	1.77	16	0.54	29.9	1.01	101	22.12	0.11	103	29.8	130	5	20	80	1209.7	2.24	119.1
1	1	1	0	1	0	0	0	0	0	32	4.8	3.9	123	71.9	3.45	8.7	0.42	18	0.86	123	3.4	0	20	32.7	150	15	35	65	583.3	2.8	118.9
1	1	1	0	1	0	1	1	0	0	51	3.93	3.64	147	74.8	2.94	13.5	0.53	11.7	0.46	112	1.3	0	97	32.4	400	185	20	80	1157.3	2.11	109.3
1	1	1	0	0	0	0	0	0	0	48	3.71	3.42	138	63.8	2.34	10.9	0.41	17.3	0.64	106	6.22	0	114	36.7	200	76	18	82	1118.2	2.01	118.9
1	1	1	0	0	0	0	0	0	0	33	15.51	4.29	263	87.5	13.65	4.7	0.74	7.7	1.21	135	78.6	0	72	32.5	80	14	40	60	2562.2	2	128.3
1	1	1	0	0	0	0	0	0	0	41	6.69	2.88	333	73	4.89	7.3	0.49	16.5	1.1	89	15.8	0	113	32.2	40	80	20	80	4596.5	1.4	111.8
1	1	1	0	1	0	0	0	0	0	38	8.71	3.05	127	90.3	7.86	4.9	0.43	4.7	0.41	3.05	181.2	1.11	111	29.6	120	8	20	80	281.7	4.5	127.4
1	1	1	0	1	0	1	0	0	0	29	6.45	4.72	206	77.4	4.99	5	0.32	17.2	1.11	136	4.8	0.176	6	36.9	230	0	0	0	432.8	0.1	123.3
1	1	1	0	1	0	1	0	0	0	49	10.85	3.47	282	92.2	9.99	5.1	0.56	2.7	0.29	110	20	0.128	113	30.2	400	30	40	60	710.2	1.9	121.2
1	1	1	0	1	0	0	0	0	0	26	7.8	3.75	114	59.7	4.65	5.6	0.44	34.1	2.66	114	15.3	0	60	37.4	320	7	10	90	1690.5	1.2	114.2
1	1	1	0	1	0	0	0	0	0	25	2.39	3.68	126	38.8	0.93	16.6	0.4	33.4	0.8	106	6.2	0.27	89	33	380	7	20	80	914.8	2	120.1
1	1	1	0	1	0	0	0	0	0	39	2.12	3.07	85	66.8	1.42	6	0.13	26.9	0.57	91	59.9	0	63	33	150	9	5	95	3516.4	2.1	125.8
1	1	1	0	0	0	0	0	0	0	43	7.83	4.44	113	63.1	4.95	8.5	0.66	28	2.19	114	23	0	34	35.3	470	10	30	70	514.9	3.1	119.7
1	0	0	0	0	0	0	1	0	0	41	8.29	4.44	248	79.6	6.59	10.7	0.89	9.4	0.78	129	15.38	0.15	8	42.2	40	79	55	48	951	2.9	119.7
1	0	0	0	0	0	0	1	0	0	58	4.79	2.62	93	76.3	3.66	8.4	0.4	13.6	0.65	85	5.34	0	127	33	160	10	12	88	1480	1.2	121.6
1	0	0	0	1	0	0	0	0	0	74	6.14	2.52	155	74.5	4.58	5.9	0.36	19.3	1.19	84	0.27	0	59	36.7	90	254	42	58	2374	0.2	111.3
1	1	1	0	0	0	0	0	0	0	41	6.01	5.08	295	83.3	5.01	4.3	0.26	8.3	0.5	131	91.1	0.765	60	30.7	150	3.2	12	88	481.1	3.8	121.5
1	0	0	0	0	0	0	1	0	0	78	34.42	2.94	86	7.6	2.62	2.8	0.96	89.3	30.74	97	5.09	0	121	28.9	170	5	0	100	2364	2.2	116
1	1	1	0	0	0	0	1	0	0	27	1.31	1.71	204	26.6	0.35	6.6	0.09	57.8	0.75	56	1.3	4.62	131	33.6	170	1215	15	85	517.6	3.2	130.8
1	1	1	0	0	0	0	0	0	0	28	2.56	3.48	238	38.7	0.99	10.1	0.26	43.8	1.12	121	2.5	0	31	38.2	95	110	20	80	438.2	3.3	124.2

## Sheet: train
	Diagnosis	Gender	HIV	Diabetes	ExtracranialTuberculosis	Tumor	ExtracranialFungi	Vomit	IIS	AFS	Age	WBC	RBC	Platelet	NeutrophilPercentage	NeutrophilCount	MonocytePercentage	MonocyteCount	LymphocytePercentage	LymphocyteCount	Hemoglobin	CRP	PCT	ESR	Albumin	CFPre	CFWBC	CFPP	CFMP	CFPro	CFG	CFC
167	1	1	1	0	0	0	0	1	1	0	39	4.36	3.72	117	58.2	2.54	8.2	0.36	32.4	1.41	116	4.58	0	112	35.6	530	150	30	70	1449.3	0.35	1449.3
129	0	1	0	0	0	0	0	0	0	0	31	2.69	2.41	200	79.6	2.08	7	0.18	13.2	0.34	60	39.6	0.72	51	26.8	160	6	8	92	365.9	3	123.2
187	1	1	1	1	0	0	1	0	1	0	65	6.17	3.22	319	67.4	4.15	6.6	0.41	25.4	1.57	99	95.71	0.12	108	26.9	80	6	10	90	487.3	5.33	116
85	0	1	1	0	1	0	0	0	0	0	72	4.94	3.68	224	78.6	3.88	8.1	0.4	12.1	0.6	118	8.44	0	96	37.1	110	12	40	60	1214.3	2.92	125.6
263	1	1	1	0	1	0	0	0	0	0	39	2.12	3.07	85	66.8	1.42	6	0.13	26.9	0.57	91	59.9	0	63	33	150	9	5	95	3516.4	2.1	125.8
79	0	0	0	0	1	0	0	0	0	0	67	8.25	3.79	149	89.3	7.36	5.3	0.44	5.3	0.44	106	23.67	0.07	48	38	150	11	30	65	1650	1.33	103
213	1	1	1	0	0	0	0	1	1	0	58	2.16	3.93	189	63.2	1.36	8.3	0.18	24.4	0.53	113	12	0.07	46	32.2	360	15	13	87	837.8	1.6	119.4
37	0	1	0	1	1	0	0	0	0	0	61	11.14	4.2	206	69.3	7.71	10.8	1.21	19.4	2.16	129	18	0.484	11	31.2	180	404	40	65	1603.1	4.19	115.5
105	0	0	0	0	1	0	0	0	0	0	50	10.05	4.45	232	86.5	8.7	4.6	0.46	7	0.7	126	10.7	0	99	33	350	45	55	45	3309.2	3.8	101
217	1	0	1	0	1	0	0	0	0	0	60	5.99	3.31	374	75.1	4.49	6.3	0.38	16.1	0.97	105	98.44	0.12	110	37.1	290	8	10	90	34	3.27	125.4
165	1	1	1	0	0	0	0	1	1	0	20	7.53	3.9	242	90	6.76	5.5	0.42	4.2	0.32	111	0.82	0	49	41.9	430	20	35	65	244.1	3.34	122.3
89	0	1	1	0	0	0	1	0	0	0	70	6.08	3	174	78.6	4.79	2.9	0.17	17	1.03	85	59.78	0.14	99	25.3	120	12	8	92	581.1	5.04	126.5
42	0	1	1	0	0	0	0	0	0	0	25	5.64	1.65	209	83.1	4.69	8.9	0.5	7.8	0.44	60	58.76	0	106	27.2	420	28	40	60	1520.4	1.19	116.6
111	0	1	1	0	1	0	0	0	0	0	25	7.65	3.1	159	82.3	6.3	8.4	0.65	9.1	0.69	104	27.1	0.07	4	37.4	240	30	35	65	1741.9	1.7	104.5
20	0	1	1	0	1	0	0	0	0	0	32	6.87	4.51	226	62.1	5.27	6.8	0.5	28	0.86	145	13.89	0	3	41.8	140	10	15	85	116	2.54	116
250	1	1	1	0	0	0	0	0	0	0	30	4.19	4.8	40	78.7	3.3	11	0.46	10.1	0.42	133	7.64	1.48	52	34.2	450	20	70	30	912.1	2.27	119.6
44	0	1	0	1	0	0	0	0	0	0	68	6.78	3.62	101	68.8	4.65	10.9	0.74	20	1.36	101	102.2	0	129	36.4	100	18	15	85	473.1	3.42	119.1
121	0	1	1	0	0	0	0	0	0	0	52	3.65	4.33	87	28.3	1.03	13.1	0.48	57.9	2.12	125	11.3	0.78	22	31.3	90	20	11	89	2515.5	2.9	114.6
87	0	1	1	0	0	0	0	0	0	0	29	23.71	2.98	322	91.5	21.68	5.6	1.32	2.5	0.6	79	124.3	31.83	119	21.6	180	11	20	80	1010.2	2.07	115.8
70	0	1	0	0	1	0	0	0	0	0	62	6.4	3.99	281	57.3	3.67	14.4	0.92	15	0.96	121	33.57	0	46	36.7	125	135	28	72	1082.6	2.64	117.6
254	1	1	1	0	1	0	1	1	0	0	51	3.93	3.64	147	74.8	2.94	13.5	0.53	11.7	0.46	112	1.3	0	97	32.4	400	185	20	80	1157.3	2.11	109.3
40	0	1	0	0	1	0	0	0	0	0	30	4.55	4.26	292	84.3	3.83	3.7	0.17	11	0.5	111	6.6	0	40	33.9	255	251	60	40	2173	2.76	123.3
172	1	1	1	0	0	0	0	0	1	0	48	4.19	3.83	216	61.1	2.56	16.4	0.69	17.9	0.75	103	10.12	0	79	41.3	260	5	8	92	475.3	3.29	123.6
25	0	1	1	0	1	0	0	0	0	0	59	4.26	3.54	211	51.7	2.2	11.4	0.49	35	1.49	110	26	0	46	33.8	130	7	45	55	162.2	3.8	126.2
119	0	1	0	0	1	0	0	0	0	0	24	4.85	4.31	212	47.3	2.29	10.3	0.5	36.1	1.75	139	0.6	0	2	40.6	105	10	25	75	378.1	3.8	121.3
198	1	1	1	0	1	0	0	0	1	0	38	2.43	2.69	76	48.1	1.17	9.9	0.24	41.2	1	76	3.2	0.06	125	32.7	110	50	28	78	2093.5	2.6	119.2
122	0	0	0	0	1	0	0	0	0	0	51	4.5	4.16	216	68	3.07	11.6	0.52	19.4	0.87	109	8.5	0.176	45	33.6	220	30	30	79	2226.8	1.9	111.4
39	0	1	0	0	1	0	0	0	0	0	30	7.22	4.86	267	75.6	5.46	8.2	0.59	12.9	0.93	132	9.76	0	5	40.1	190	30	30	70	867	2.75	118.2
179	1	1	1	0	0	0	0	0	1	0	39	4.08	4.09	129	67.7	2.76	13.7	0.56	13.2	0.54	129	3.22	0	95	38.6	230	2	15	85	427.5	2.54	123.5
259	1	1	1	0	1	0	1	0	0	0	29	6.45	4.72	206	77.4	4.99	5	0.32	17.2	1.11	136	4.8	0.176	6	36.9	230	0	0	0	432.8	0.1	123.3
134	0	1	0	0	0	0	0	0	0	0	51	5.79	3.71	67	81	4.69	2	0.11	14.3	0.83	110	66.8	0.644	60	26.5	100	24	20	80	1524.3	1.6	112.2
24	0	1	1	0	1	0	0	0	0	0	42	5.59	4.69	169	56.3	3.14	7.6	0.43	32.8	1.83	152	0.82	0	3	35.8	100	36	20	80	910.3	3.04	124.1
160	1	1	1	0	0	0	1	1	1	0	60	5.99	3.65	176	59.1	3.55	9.1	0.54	31.1	1.86	106	7.2	0	64	34.3	320	2	20	80	42	2.17	120.3
14	0	1	1	0	0	0	0	0	0	0	31	10.68	3.14	226	80.4	8.59	4.5	0.48	14.3	1.52	100	34.4	0	95	33.4	160	33	29	71	2578.8	2.5	119.9
130	0	1	1	0	1	0	0	0	0	0	30	3.71	4.27	175	80.7	2.99	8.9	0.33	10	0.37	130	13.8	0.06	20	33.4	220	8	30	70	1422.8	2.8	122.9
45	0	1	1	0	0	0	0	1	0	0	65	4.88	2.04	28	32.2	1.57	8	0.39	54.7	2.67	61	14.73	0.27	129	22.9	230	20	20	80	503.3	2.63	135.2
146	0	1	1	0	1	0	0	0	0	0	28	6.48	5.13	243	74.7	4.85	5.5	0.35	16.2	1.05	149	40.1	0	19	39.4	60	15	22	78	247.3	2.3	118.8
22	0	0	1	0	1	0	0	0	0	0	62	4.31	2.93	234	65.1	2.81	7.2	0.31	23.4	1.01	107	19.3	0	8	36.6	110	8	10	90	23	2.79	121.8
206	1	1	1	0	1	0	0	0	1	0	56	2.5	2.06	61	67.3	1.69	3.9	0.1	27.8	0.69	71	53.2	0.97	135	25.8	350	380	25	75	1825.6	3.3	114.9
230	1	1	1	0	0	0	0	0	0	0	41	4.56	3.31	305	36	1.64	3.9	0.18	53.7	2.45	113	19.07	0	103	40.7	200	8	25	75	601.3	2.95	122
193	1	1	1	0	1	0	0	0	1	0	21	4.6	3.35	240	79.4	3.65	6.9	0.32	13.5	0.62	116	1.89	0	13	38.1	185	4	10	90	1464	2.36	122.3
115	0	1	1	0	0	0	0	0	0	0	66	5.53	4.79	252	47.4	2.63	11.8	0.65	38.6	2.13	139	4.9	0	36	36.6	90	2.99	33	66	1969.1	3.5	110.8
104	0	1	0	1	1	0	0	0	0	0	67	13.34	3.63	282	86.5	11.55	4.3	0.57	6.4	0.85	114	79.2	0.24	97	29	120	30	22	78	992.5	4.6	131.2
252	1	1	1	0	0	0	0	0	0	0	56	3.38	3.24	124	52.3	1.77	16	0.54	29.9	1.01	101	22.12	0.11	103	29.8	130	5	20	80	1209.7	2.24	119.1
215	1	1	1	0	0	0	0	0	1	0	33	3.32	4.98	205	53.1	1.76	9	0.3	32.5	1.08	101	1.1	0.06	2	40.8	160	1	10	95	284.1	2.9	118.7
228	1	1	1	0	0	0	1	1	0	0	61	11.39	4.42	249	84.8	9.66	5.5	0.63	9.4	1.07	137	4.35	0	67	41	390	380	25	75	399.8	3.13	124.6
229	1	0	1	0	1	0	0	0	0	0	53	3.42	3.7	421	44.7	1.53	12	0.41	39.5	1.35	103	11.3	0	100	32.9	230	40	15	85	621.9	2.55	124
103	0	1	1	0	0	0	0	0	0	0	43	13.33	4.25	225	86.6	11.53	6.2	0.83	7.1	0.95	102	68.66	0.55	94	29.4	170	6	10	90	573.2	3.81	108.6
75	0	1	1	0	0	0	0	1	0	0	32	6.94	4.44	124	83	5.76	5.8	0.4	10.8	0.75	138	5.1	0	22	39.4	310	27	23	77	1916.1	2.1	115.6
209	1	0	1	1	0	0	0	0	1	0	66	8.29	3.85	344	77.3	6.41	7.4	0.62	14.4	1.19	110	152.3	0	99	37.2	120	10	10	90	557.1	7.3	119.6
13	0	1	1	0	1	0	0	0	0	0	31	5.8	3.84	161	61.2	3.55	9.5	0.55	27.9	1.62	126	4.4	0	12	36.8	160	39	35	65	781.4	3	125.2
256	1	1	1	0	0	0	0	0	0	0	33	15.51	4.29	263	87.5	13.65	4.7	0.74	7.7	1.21	135	78.6	0	72	32.5	80	14	40	60	2562.2	2	128.3
262	1	1	1	0	1	0	0	0	0	0	25	2.39	3.68	126	38.8	0.93	16.6	0.4	33.4	0.8	106	6.2	0.27	89	33	380	7	20	80	914.8	2	120.1
176	1	1	1	0	0	0	0	0	1	0	39	3.66	3.68	108	82.3	3.02	7.3	0.27	9.7	0.35	108	11.9	0	116	31.1	270	8	8	92	883.4	1.71	119.4
260	1	1	1	0	1	0	1	0	0	0	49	10.85	3.47	282	92.2	9.99	5.1	0.56	2.7	0.29	110	20	0.128	113	30.2	400	30	40	60	710.2	1.9	121.2
23	0	1	1	0	1	0	0	0	0	0	42	4.95	4.62	129	46.4	2.3	8.7	0.43	39.6	1.96	152	0.51	0	3	40.3	100	30	30	70	1295.9	2.89	124.5
110	0	1	1	0	0	0	0	0	0	0	25	9.3	3.61	196	92	8.55	4	0.37	3.9	0.37	89	83.8	0.14	109	22.9	350	35	28	72	2985.2	0.7	99.5
84	0	1	1	0	1	0	0	0	0	0	72	4.56	3.34	163	72.1	3.29	7.8	0.36	16.9	0.77	119	7.6	0	46	36.2	130	6	0	100	1394.8	2.91	125.8
224	1	1	1	0	0	0	0	0	0	0	41	6.06	3.78	379	64.3	3.9	11.9	0.72	21.8	1.32	126	190.88	0	75	39.8	400	20	20	72	997.3	3.57	128
29	0	0	1	0	1	0	0	0	0	0	46	5.53	3.95	242	49.2	2.72	7.1	0.39	36.5	2.02	126	0.58	0	18	42.6	170	40	35	65	514.8	3.46	129
141	0	1	0	0	1	0	0	0	0	0	61	6.03	3.36	311	64.1	3.86	10.5	0.64	22	1.33	104	11.9	0.1	53	35	165	3	5	95	658.8	2.8	125.6
150	1	1	1	0	0	0	0	0	1	0	47	4.27	3.23	236	68.6	2.93	9.6	0.41	15.3	0.65	103	99.4	0	120	35.7	230	6	15	85	13	1.85	125.3
156	1	1	1	0	0	0	0	0	1	0	32	4.23	3.86	289	73.7	3.11	7.9	0.34	17.7	0.75	113	25.9	0.1	110	40.7	460	25	20	80	88	0.2	116.2
108	0	1	1	0	1	0	0	0	0	0	33	8.36	2.88	151	71.6	6	5.5	0.46	22.6	1.89	78	101.6	0.85	93	35.3	140	5	8	92	266.9	3.4	117.8
48	0	1	0	0	0	0	0	1	0	0	25	5.47	5.02	216	53	2.9	6.9	0.38	35.4	1.93	170	1.23	0	2	43	180	10	15	85	302.1	3.73	124.6
33	0	1	1	0	1	0	0	0	0	0	36	3.07	2.15	237	40.7	1.25	6.6	0.3	51.6	1.58	87	1.1	0	30	39.9	160	22	20	80	78	3.04	124.4
236	1	1	1	0	0	0	0	0	0	0	26	2.78	3.58	173	71.5	1.99	11.9	0.33	16.2	0.45	110	7.37	0.09	97	37.6	350	8	40	60	770.3	2.1	123.4
149	1	0	1	0	0	0	0	0	1	0	34	4.39	3.85	232	63.6	2.79	13.4	0.59	22.3	0.98	116	2.86	0	40	35.6	360	36	30	70	268.1	2.88	123.8
31	0	0	1	0	1	0	0	0	0	0	47	6.15	3.86	244	46.6	2.87	6.1	0.37	43.5	2.68	129	0.63	0.092	8	39.3	170	15	20	80	481.1	3.41	124.4
102	0	0	1	0	1	0	0	0	0	0	39	2.68	3.44	96	46.8	1.26	14.3	0.38	36.5	0.99	108	2.5	0.15	107	40.6	80	20	10	90	343.6	4.7	127.3
145	0	1	1	0	0	0	0	0	0	0	51	2.79	3.06	94	78.3	2.19	10	0.28	11.5	0.32	94	25.7	0.41	95	33.4	200	5	30	70	1075.4	0.6	108.1
73	0	1	0	0	1	0	0	0	0	0	76	10.82	4.36	117	88.9	9.62	3.7	0.4	7	0.75	119	95.5	6.28	99	30.4	100	10	20	80	507	3.7	121.1
253	1	1	1	0	1	0	0	0	0	0	32	4.8	3.9	123	71.9	3.45	8.7	0.42	18	0.86	123	3.4	0	20	32.7	150	15	35	65	583.3	2.8	118.9
83	0	1	1	0	1	0	0	0	0	0	38	4.94	4.78	265	75.9	3.75	12.8	0.63	11.1	0.55	113	23.13	0	91	40.3	50	12	40	60	2120	1.39	116.8
118	0	1	0	0	1	0	0	0	0	0	24	5.23	4.45	285	74.2	3.79	13	0.68	12.6	0.66	138	4.3	0.06	19	41.6	150	390	30	70	1222.5	3.6	111.2
90	0	1	1	0	1	0	1	0	0	0	35	5.47	3.34	61	78.3	4.29	7.5	0.41	11	0.6	79	17.89	0	46	30.6	100	5	20	80	482.3	2.6	127.7
207	1	0	1	0	0	0	1	0	1	0	52	5.74	3.33	182	89.1	5.12	5.1	0.29	5.6	0.32	71	10.1	0	50	31.7	320	17	15	85	935.1	2.4	108.7
107	0	0	0	0	1	0	0	0	0	0	50	7.04	4.09	216	71.8	5.05	8.7	0.61	15.7	1.11	131	0.6	0.19	4	35.4	120	1.3	30	79	932.3	2.7	123.1
64	0	1	0	0	1	0	1	0	0	0	62	12.8	4.37	283	86.5	11.08	7	0.89	6.1	0.78	132	13.22	0	11	32.8	310	385	65	35	1987.8	1.23	113.4
265	1	0	0	0	0	0	0	1	0	0	41	8.29	4.44	248	79.6	6.59	10.7	0.89	9.4	0.78	129	15.38	0.15	8	42.2	40	79	55	48	951	2.9	119.7
60	0	1	0	0	1	0	0	0	0	0	57	5.57	3.29	183	73.8	4.11	9.5	0.53	13.8	4.11	104	27.91	0	103	31	55	4	10	100	1144.8	3.06	117.5
51	0	0	1	0	1	0	0	0	0	0	52	3.38	3.55	202	48.3	1.63	8.3	0.28	41.7	1.41	116	2.32	0.1	69	39.5	110	10	30	77	873.8	2.5	121.2
34	0	0	0	0	0	0	0	0	0	0	71	14.84	4.39	153	95.1	14.11	0.9	0.14	3.8	0.56	127	190.56	4.21	89	27.5	100	5	35	65	643.7	3.3	112.8
138	0	1	0	0	0	0	0	1	0	0	39	6.31	2.84	73	79.5	5.02	12.2	0.77	8.3	0.52	83	2.7	0.25	115	33.4	70	39	10	90	2433.7	1.9	115.8
270	1	1	1	0	0	0	0	1	0	0	27	1.31	1.71	204	26.6	0.35	6.6	0.09	57.8	0.75	56	1.3	4.62	131	33.6	170	1215	15	85	517.6	3.2	130.8
43	0	1	0	0	0	0	0	0	0	0	28	6.66	4.41	135	75.1	5	6.7	0.45	16	1.06	145	7.6	0	5	42.7	200	35	35	65	939.2	1.84	122.4
26	0	1	1	0	1	0	0	0	0	0	59	4.78	3.81	182	81.8	3.91	7.3	0.35	10.9	0.52	113	121.7	0.46	101	35.1	125	60	10.4	89.6	543.5	3.5	118.6
143	0	1	0	0	1	0	0	0	0	0	69	6.8	4.17	171	63.5	4.33	9.1	0.62	17.3	1.17	126	35	0.06	45	36.3	110	12	13	87	572.8	3.4	118.8
212	1	0	1	0	0	0	1	0	1	0	68	1.82	2.64	76	81.9	1.49	10.9	0.2	6.6	0.12	87	1.9	0	45	38.1	300	8	5	95	653.1	0.3	110.6
152	1	1	1	0	0	0	0	1	1	0	42	3.62	3.95	186	57.2	2.07	6.9	0.25	30.1	1.09	127	2.9	0	2	44.3	370	40	20	80	94	1.1	119.2
170	1	0	1	0	0	0	0	1	1	0	61	2.79	3.09	51	64.5	1.79	3.1	0.09	32.2	0.9	96	12.76	0.09	98	27.8	110	8	20	80	335.6	1.46	120.6
195	1	1	0	0	1	0	0	0	1	0	69	3.13	2.64	87	67.4	2.11	8.3	0.26	12	0.38	92	32.82	0.09	127	24.9	240	24	15	85	1361	2.74	118.2
244	1	0	1	0	1	0	0	1	0	0	44	3.4	3.33	226	50.6	1.71	9.4	0.32	33.5	1.13	89	0.96	0	96	38.2	150	110	60	40	863.8	2.51	115.7
240	1	1	1	0	0	0	0	1	0	0	24	8.43	3.23	305	71.8	6.05	5.6	0.47	21.8	1.84	101	13.09	0	16	40.3	150	14	25	75	435.8	4.37	132.1
220	1	1	1	0	1	0	0	0	0	0	36	3.07	2.15	237	40.7	1.25	6.6	0.2	51.6	1.58	87	1.1	0	30	39.9	160	22	20	80	78	3.04	124.4
246	1	1	1	0	1	0	0	1	0	0	34	6.05	3.2	342	51.9	3.15	12.1	0.73	29.8	1.8	105	8.29	0	105	41.3	250	850	22	78	1475.4	2.48	117.7
196	1	0	1	0	0	0	0	0	1	0	57	7.43	2.05	109	84.7	6.3	6.2	0.46	7.1	0.53	72	15.3	0.8	19	28.7	265	24	21	79	878.5	2.5	126.4
163	1	1	1	0	1	0	0	1	1	0	34	6.68	4.24	98	89.5	5.98	2.1	0.14	8.2	0.54	125	25.62	0	90	35.3	60	90	0	100	979.6	2.89	121
186	1	1	1	0	1	0	1	0	1	0	44	2.31	3.54	170	87.4	2.02	4.8	0.11	7.8	0.18	92	32.6	0.23	110	26	60	840	17	83	2442.1	0.41	112.1
1	0	1	1	0	0	0	0	0	0	0	57	6.85	4.72	250	75.6	5.17	9.3	0.64	14.6	1	150	114.1	0.34	78	30	100	48	17	83	2176.2	11.75	124.9
183	1	1	1	0	0	0	0	0	1	0	47	6.87	3.32	320	85.4	5.86	4.9	0.34	9.6	0.66	113	12.7	0	96	31.3	170	33	30.3	69.6	1035.8	3.76	119.5
78	0	0	0	0	1	0	0	0	0	0	67	4.6	3.42	160	69	3.17	8.7	0.4	21.7	1	101	7.61	0	64	32	70	2	30	70	915.5	3.15	118.4
210	1	1	1	0	0	0	0	0	1	0	27	2.07	3.75	146	68.2	1.34	11.9	0.24	19.9	0.39	100	13.4	0.15	63	30.7	110	10	35	65	305.9	2.6	120.9
226	1	1	1	0	1	0	0	0	0	0	23	1.71	3.38	109	65.1	1.11	6.2	0.11	27.5	0.47	99	7.6	0.12	117	38.9	160	60	25	75	75	1.93	128.3
28	0	1	1	0	1	0	0	1	0	0	58	3.33	1.84	64	48.8	1.62	13.5	0.45	35.5	1.18	56	76.5	0	129	32.6	180	15	30	70	588	3.3	119.6
116	0	1	1	0	0	0	0	0	0	0	21	6.55	2.71	54	95.8	6.28	1.1	0.07	3.1	0.2	74	148	41.05	95	20.2	100	5	20	80	466.9	3.2	114
264	1	1	1	0	0	0	0	0	0	0	43	7.83	4.44	113	63.1	4.95	8.5	0.66	28	2.19	114	23	0	34	35.3	470	10	30	70	514.9	3.1	119.7
61	0	1	0	0	1	0	0	0	0	0	56	4.48	2.47	197	81.7	3.66	12.3	0.55	5.8	0.26	77	9.75	0.11	43	28.5	165	2	60	40	4096	1.25	109
113	0	1	0	0	1	0	0	0	0	0	38	2.1	2.65	66	77.8	1.63	8.2	0.17	12	0.25	87	14.3	0	108	36.1	250	25	12	88	1054.4	2.9	123.4
86	0	1	1	0	1	0	1	0	0	0	50	4.61	4.13	101	90.7	4.18	6.1	0.28	2.8	0.13	115	8.64	0.09	60	31.4	60	8	27	73	656.1	2.79	125.2
71	0	1	0	0	1	0	0	0	0	0	75	9.36	4.04	208	90.9	8.51	4.8	0.45	4.2	0.39	121	11.57	0	40	35.4	380	320	22	78	3269.3	1.57	100.9
227	1	1	1	0	1	0	0	0	0	0	23	6.49	4.48	219	58.7	3.81	7.8	0.51	30.4	1.97	153	2.48	0.46	12	42.4	190	2	15	84	294.9	2.83	121.9
99	0	1	1	0	0	0	0	0	0	0	58	5.37	3.7	307	78.6	4.22	6	0.32	14.8	0.79	107	51.9	0	115	39.2	110	28	20	80	1047.4	4.51	127.5
190	1	1	0	0	0	0	1	0	1	0	21	8.61	4.39	194	77.7	6.68	8.9	0.77	13.2	1.14	120	5.02	0.14	61	37.8	270	5	0	100	374.7	4.59	115.7
255	1	1	1	0	0	0	0	0	0	0	48	3.71	3.42	138	63.8	2.34	10.9	0.41	17.3	0.64	106	6.22	0	114	36.7	200	76	18	82	1118.2	2.01	118.9
49	0	1	0	0	0	0	0	0	0	0	64	6.58	3.17	88	79.8	5.25	3.8	0.25	16.2	1.07	122	17.66	0	7	36.1	80	16	20	80	1461.6	1.76	116.3
267	1	0	0	0	1	0	0	0	0	0	74	6.14	2.52	155	74.5	4.58	5.9	0.36	19.3	1.19	84	0.27	0	59	36.7	90	254	42	58	2374	0.2	111.3
191	1	1	1	0	1	0	0	1	1	0	21	2.7	3.68	197	53.6	1.44	13.3	0.36	32.2	0.87	131	13.6	0	35	37.2	150	6	10	90	1170.6	1.8	121.5
222	1	1	0	0	0	0	0	0	0	0	46	6.86	3.54	243	85	5.84	3.2	0.22	9.2	0.63	112	11.2	0.16	103	44.7	200	12	25	75	59	2.32	122.8
50	0	0	0	0	0	0	0	0	0	0	52	3.52	3.27	96	66.2	2.33	9.4	0.33	24.4	0.86	99	0.88	0	115	37.5	350	12	35	65	2165.2	0.92	110.1
135	0	1	0	0	0	0	0	0	0	0	30	4.3	3.38	275	54.3	2.34	8.5	0.37	34.5	1.48	104	19.3	0	113	32.8	120	114.5	10	90	1620.7	2.4	122.8
258	1	1	1	0	1	0	0	0	0	0	38	8.71	3.05	127	90.3	7.86	4.9	0.43	4.7	0.41	3.05	181.2	1.11	111	29.6	120	8	20	80	281.7	4.5	127.4
257	1	1	1	0	0	0	0	0	0	0	41	6.69	2.88	333	73	4.89	7.3	0.49	16.5	1.1	89	15.8	0	113	32.2	40	80	20	80	4596.5	1.4	111.8
251	1	0	1	0	0	0	1	0	0	0	44	1.14	2.47	222	47.1	0.54	21	0.24	29.3	0.33	73	26.26	0.33	122	24.2	90	62	30	70	331.9	3.59	119.4
158	1	1	1	1	1	0	0	0	1	0	55	2.94	2.87	111	80.6	2.37	4.8	0.14	13.4	0.39	89	12.7	0.31	122	30.4	360	5	10	90	36	2.1	120.7
53	0	1	1	0	0	0	0	0	0	0	51	6.24	2.84	59	88.3	5.51	4.8	0.3	6.7	0.42	83	177.13	0.32	126	26.7	350	50	15	85	3676.7	1.47	107
144	0	1	0	0	0	0	0	0	0	0	65	1.5	2.16	137	91.8	1.38	1.5	0.02	6.7	0.1	59	247.3	3.88	135	22.3	80	10	20	80	478.9	3.3	121.6
100	0	1	1	0	0	0	0	0	0	0	26	2.92	2.44	115	78.2	2.29	7.6	0.22	13.7	0.4	66	26.75	0.09	114	27.9	100	10	13	87	869.3	3.31	122.3
237	1	1	1	0	0	0	0	0	0	0	22	4.6	4.8	200	44.4	2.04	4.8	0.22	48.8	2.24	148	6.5	0.07	1	41.1	220	6	10	90	247.7	3.2	126.2
180	1	1	1	0	0	0	1	0	1	0	34	2.32	3.11	162	91.7	2.13	3.1	0.07	4.8	0.11	89	200.05	14.78	125	26	260	30	52	48	339.8	2.37	114.6
65	0	1	0	0	1	0	1	0	0	0	62	8.88	4.25	199	78.6	6.98	8.2	0.73	12.6	1.12	136	9.76	0	2	36.6	110	30	10	90	1205	4.48	121.8
157	1	1	1	0	0	0	0	0	1	0	61	7.54	3.77	147	76	5.73	14.6	1.1	9.3	0.7	115	13.3	0.11	108	32.4	50	4	10	90	861.8	1.4	115.5
192	1	1	1	0	1	0	0	0	1	0	21	3.04	3.87	131	60.3	1.83	16.1	0.49	22.7	0.69	131	11.9	0	15	35.6	250	5	10	90	1141.9	2.3	124
155	1	1	1	0	0	0	0	1	1	0	20	2.5	3.54	120	73.2	1.84	5.7	0.14	20.5	0.51	120	11	0	117	44.8	400	6	10	90	23	2.24	122
124	0	1	1	0	1	0	0	0	0	0	52	3.03	3.35	64	55.8	1.69	12.1	0.37	28.4	0.86	95	48.6	0.09	92	31	80	10	16	84	789.3	2.8	117.1
77	0	1	1	0	0	0	1	0	0	0	57	5.41	2.94	224	88.2	4.77	3.7	0.2	7.2	0.39	85	81.77	0.49	118	24.7	120	225	22	78	1232.3	2.4	123.8
98	0	1	1	0	0	0	0	0	0	0	53	11.59	2.08	241	97.3	11.28	1.5	0.17	1.2	0.14	61	151.58	3.46	129	21.2	190	150	30	70	3010.6	0.38	106.4
19	0	1	1	0	1	0	0	0	0	0	32	5.05	3.36	157	77.7	3.93	5.3	0.27	15.1	0.76	117	0.6	0	13	40.5	110	25	15	85	1713.1	2.84	124.5
17	0	1	1	0	1	0	0	0	0	0	35	8.28	5.01	263	66.6	5.52	6.1	0.5	26.9	2.23	167	0.3	0	2	43.4	160	6	30	70	31	2.21	123.7
203	1	1	1	0	0	0	0	0	1	0	28	4.77	4.15	130	42.3	2.02	8.6	0.41	33.5	1.6	130	12.9	0.06	21	39	210	8	15	85	507.1	2.9	122.8
159	1	1	0	0	0	0	0	0	1	0	53	3.65	2.74	60	78.4	2.86	8.7	0.32	10	0.37	94	9.58	0.06	41	30.9	400	22	30	70	1806	0.37	122.4
223	1	1	1	0	0	0	0	1	0	0	20	7.87	3.75	40	99.4	7.42	1	0.08	2.8	0.22	110	200.05	0.56	84	34.5	270	16	20	80	16	3.18	120
16	0	1	1	0	1	0	0	0	0	0	59	5.76	4.79	268	56.9	3.28	6.6	0.38	33.4	1.92	141	0.4	0	5	44	160	24	15	85	78	3.4	123.6
177	1	1	1	0	0	0	0	0	1	0	39	5.79	3.91	323	73.4	4.25	16.1	0.93	10	0.58	126	84.21	0	89	43	350	5	10	90	446.2	3.06	116.5
9	0	1	1	0	1	0	0	0	0	0	38	1.6	2.49	87	51	0.81	18	0.29	27.2	0.44	87	4	0.07	50	32.5	130	2	13	92	647.8	2.3	128.9
182	1	1	0	0	0	0	0	0	1	0	35	2.12	3.53	148	66.5	1.41	17.9	0.38	15.1	0.32	104	33.32	0.1	103	31.6	600	5	20	80	365.9	3.02	119
92	0	1	1	0	1	0	0	0	0	0	34	3.39	4.13	136	38.3	1.3	6.2	0.21	52.6	1.78	135	2.3	0	2	38.3	140	4	5	95	424.5	3.4	123
245	1	1	0	0	1	0	1	0	0	0	52	5.45	3.75	108	90.6	4.94	6.1	0.33	2.2	0.12	108	104.1	0	123	27	100	30	20	80	252.1	3.49	119
178	1	1	1	0	0	0	0	0	1	0	39	5.79	3.91	323	73.4	4.25	16.1	0.93	10	0.58	126	84.21	0	89	43	350	5	10	90	446.2	3.06	116.5
10	0	1	1	0	1	0	0	1	0	0	35	2.48	2.38	87	70	1.73	15.4	0.38	14.3	0.35	84	8.58	0	40	36.7	150	2	0	100	621.1	2.53	129.8
266	1	0	0	0	0	0	0	1	0	0	58	4.79	2.62	93	76.3	3.66	8.4	0.4	13.6	0.65	85	5.34	0	127	33	160	10	12	88	1480	1.2	121.6
166	1	1	1	0	0	0	0	0	1	0	20	5.39	3.84	280	32.4	1.75	9.1	0.49	22.8	1.23	120	4.37	0	11	42.1	240	10	15	85	273.3	2.74	123.5
101	0	0	1	0	0	0	0	1	0	0	55	5.47	2.73	159	85.6	4.68	7.3	0.4	6.9	0.38	75	109.14	1	124	29.3	180	6	25	75	1179.7	3.43	116.4
32	0	0	1	0	1	0	0	0	0	0	47	4.98	3.88	179	49.7	2.47	7.4	0.37	36.5	1.82	126	8.58	0	18	40.5	120	105	20	80	593.6	3.92	124.9
247	1	1	1	0	1	0	0	0	0	0	34	6.04	4.01	131	65.2	3.94	9.3	0.56	22.2	1.34	131	5.58	0	37	43.8	290	10	40	60	1107.3	2.34	124.4
243	1	0	1	0	0	0	1	0	0	0	43	2.25	3.29	238	71.9	1.61	11.5	0.26	14.3	0.32	84	5.94	0	135	31.5	200	2	2	98	351.4	4.03	122.8
95	0	1	1	0	1	0	0	0	0	0	33	3.47	4.17	194	34.3	1.18	10.3	0.36	54.2	1.88	146	7.6	0	3	39.3	180	18	27	73	1218.5	3.22	123.7
261	1	1	1	0	1	0	0	0	0	0	26	7.8	3.75	114	59.7	4.65	5.6	0.44	34.1	2.66	114	15.3	0	60	37.4	320	7	10	90	1690.5	1.2	114.2
93	0	1	1	0	1	0	0	0	0	0	33	3.93	4.51	156	42.6	1.67	6.4	0.25	48.7	1.92	145	4.5	0.06	5	36.4	160	27	16	84	1139.2	3.1	124.8
12	0	0	0	1	1	0	0	1	0	0	73	6.82	3.05	126	70.2	4.78	23.5	1.6	5.6	0.39	79	102.2	1.22	121	27.3	120	110	55	45	2456	9.2	122.4
238	1	1	1	0	0	0	0	0	0	0	21	5.43	4.9	148	57.2	3.11	5.7	0.31	34.3	1.86	148	2.13	0	2	44.8	260	19	20	80	535.1	2.47	123.3
202	1	1	1	0	0	0	1	0	1	0	50	4.57	4.76	138	82.5	3.77	3.9	0.18	13.2	0.6	134	9.2	0.21	74	30.1	210	12	7	93	607.4	2.5	119.9

## Sheet: test
	Diagnosis	Gender	HIV	Diabetes	ExtracranialTuberculosis	Tumor	ExtracranialFungi	Vomit	IIS	AFS	Age	WBC	RBC	Platelet	NeutrophilPercentage	NeutrophilCount	MonocytePercentage	MonocyteCount	LymphocytePercentage	LymphocyteCount	Hemoglobin	CRP	PCT	ESR	Albumin	CFPre	CFWBC	CFPP	CFMP	CFPro	CFG	CFC
2	0	1	1	0	1	0	0	0	0	0	27	11.64	5.09	258	83.7	9.74	2.7	0.32	13.3	1.55	142	4.6	0	25	35.5	110	240	22	78	1032.5	2.2	125.7
3	0	1	1	0	1	0	0	0	0	0	27	11.31	4.72	300	80	9.04	5.1	0.58	13.4	1.51	123	16	0	39	31.6	270	15	30	70	1600.4	1.7	114.7
4	0	0	0	1	1	0	0	1	0	0	83	4.55	2.49	127	77	3.49	8.8	0.4	12.9	0.59	64	8.24	0	90	35	115	0	35	77	1038	5.98	122.6
5	0	1	1	0	0	0	0	1	0	0	22	8.1	4.66	267	53.9	4.37	9.8	0.79	34.7	2.81	148	10.12	0.97	21	40.4	140	12	0	100	242.2	3.93	123.5
6	0	0	1	0	1	0	0	0	0	0	60	5.99	3.31	374	75.1	4.49	6.3	0.38	16.1	0.97	105	95.71	0	110	37.1	290	8	10	90	34	3.27	125.4
7	0	1	0	0	1	0	0	0	0	0	29	5.45	4.31	346	77.7	4.23	6.6	0.36	14.8	0.81	126	18.38	0	106	35.1	160	720	47	53	4172.5	1.5	107.3
8	0	1	1	0	1	0	0	0	0	0	37	1.42	1.74	50	59.6	0.85	15.6	0.22	22.1	0.31	56	8.6	0	95	34.3	150	30	40	60	802	2.5	131.6
11	0	1	1	0	1	0	0	0	0	0	36	4.9	3.92	197	59.3	2.9	11.6	0.57	26.7	1.31	135	6.46	0.11	18	40.9	190	12	10	90	594.9	2.37	122.9
15	0	1	1	0	1	0	0	0	0	0	32	3.03	3.52	119	40.6	1.23	20	0.6	38.6	1.17	121	11.3	0.22	3	32.2	150	20	10	90	480.1	3.4	121.3
18	0	1	1	0	0	0	0	0	0	0	32	5.41	3.7	168	75.7	4.09	6.3	0.34	14.9	0.81	124	0.7	0	9	41.9	200	4	20	80	105	2.01	122.2
21	0	1	1	0	1	0	0	0	0	0	35	4.45	4.84	145	58.2	2.58	7.2	0.32	30.7	1.37	160	9.7	0.14	5	45.8	200	18	10	90	53	2.74	121.9
27	0	1	1	0	0	0	0	0	0	0	58	6.13	3.03	254	41.4	2.54	12.4	0.76	45.8	2.81	96	139.6	0.11	113	28.4	150	16	15	85	846.4	2.5	119.2
30	0	0	1	0	1	0	0	0	0	0	46	4.49	3.92	242	37	1.66	9.1	0.41	40.7	1.83	124	0.2	0	19	41.8	169	15	10	90	51	3.28	123.1
35	0	1	1	0	1	0	0	0	0	0	28	3.61	3.53	128	89	3.21	4.7	0.17	5.5	0.2	97	76.4	0	95	28.6	120	50	40	60	136	2.7	107.5
36	0	1	0	0	1	1	0	0	0	0	45	3.15	4.05	145	64.4	2.03	8.7	0.27	24.4	0.77	120	2.2	0	28	40.4	135	10	12	88	44	2.26	126.6
38	0	1	1	0	0	0	0	0	0	0	32	4.49	4.17	164	55.8	2.51	7.6	0.34	33.6	1.5	121	10.79	0.27	6	39.1	150	15	10	90	1229	3.42	125.8
41	0	1	1	0	0	0	0	1	0	0	60	4.67	4.29	169	50.1	2.34	10.6	0.49	37	1.73	138	2.16	0	11	39.5	80	8	20	80	25	3.5	125.7
46	0	0	1	0	0	0	0	0	0	0	56	1.79	2.14	31	90.4	1.61	1.5	0.03	7.1	0.13	67	113.54	0.17	128	17.8	180	10	5	95	697.6	2.13	127
47	0	1	1	0	0	0	0	0	0	0	25	4.73	4.71	163	59.5	2.81	6.1	0.29	31.5	1.49	149	8.17	0.17	16	36.3	250	80	40	60	1473	2.77	112
52	0	0	1	0	0	0	0	1	0	0	44	3.4	3.33	226	50.6	1.72	9.4	0.32	33.5	1.14	89	0.96	0	96	38.2	150	110	60	40	863.8	2.51	115.7
54	0	1	1	0	1	0	0	0	0	0	47	8.52	3.9	244	66.9	5.7	7.5	0.64	24.6	2.1	127	2.54	0	18	43.4	100	60	30	70	5188.1	1.63	110.2
55	0	1	1	0	1	0	0	1	0	0	46	2.5	2.92	56	60.8	1.51	11.5	0.29	26.7	0.67	114	4.27	0	44	41.3	80	58	20	80	1977	3.1	115.1
56	0	1	1	0	0	0	1	0	0	0	46	4.6	1.98	233	84.3	3.87	5.4	0.25	10	0.46	76	26.91	0.08	105	26	160	10	21	70	2244.8	3.13	108.3
57	0	1	1	0	1	0	0	0	0	0	37	3.83	3.83	160	45.4	1.74	32.6	1.25	19.1	0.73	113	13.05	0	16	35.5	320	158	20	80	765.4	3.11	124.3
58	0	1	1	0	0	0	1	0	0	0	37	10.97	4.43	344	86.9	9.54	6.6	0.72	6.1	0.67	130	48.32	0.26	108	25.9	270	1380	80	20	1012.7	2.98	113
59	0	1	0	0	1	0	0	0	0	0	57	4.88	3.01	195	70.3	3.43	12.7	0.62	12.5	0.61	99	28.7	0.07	50	28.9	100	80	22	78	1080.7	2.79	117.8
62	0	1	0	0	1	0	1	0	0	0	62	7.31	3.99	213	72.2	5.27	10.9	0.8	15	1.1	126	11.49	0.1	9	37.6	110	655	23	77	2566.1	2.33	115.4
63	0	1	1	0	0	0	0	0	0	0	64	11.49	4.65	208	75.6	8.68	6	0.69	17.5	2.01	141	25.7	0.85	10	35.1	100	6	35	65	429.3	4.7	128.2
66	0	1	0	0	1	0	1	0	0	0	63	4.88	4.43	196	63	3.07	9.3	0.45	23.9	1.17	145	4.58	0	3	39.8	90	18	20	80	1346.9	4.19	128.3
67	0	1	0	0	1	0	1	0	0	0	62	5.49	4	230	67.2	3.69	11.2	0.61	17.3	0.95	123	2.68	0	12	38.4	65	15	15	75	1296.1	3.75	128.1
68	0	1	1	0	0	0	1	0	0	0	32	6.64	2.65	84	83.5	5.53	12	0.8	3.5	0.25	84	40.63	0.31	110	27.5	120	15	10	90	851.4	2.94	121
69	0	1	0	0	1	0	0	0	0	0	48	10.91	4.11	334	95.5	10.41	2.7	0.3	1.6	0.18	130	1.98	0	5	35.2	300	344	28	72	2117.1	1.13	103.5
72	0	1	0	0	1	0	0	1	0	0	75	4.05	3.89	172	61.6	2.5	15.1	0.61	15.6	0.63	126	12.67	0	36	38.2	145	15	20	80	1032.6	114.8	117.6
74	0	1	1	0	0	0	0	0	0	0	31	6.62	3.71	68	96	6.35	0.6	0.04	3.3	0.22	94	114.53	61.14	6	18.2	150	70	20	80	1724.1	1.74	103.9
76	0	0	1	0	0	0	0	1	0	0	38	4.5	3.69	174	86.5	3.89	4	0.18	9.1	0.41	113	3.92	0	70	36.1	400	280	25	75	1076	3.38	119.2
80	0	1	1	0	1	0	0	0	0	0	33	6.86	4.51	216	66.6	4.57	5	0.34	24.7	1.69	150	5.4	0	3	45.2	150	8	10	90	471.5	3.3	120.1
81	0	1	1	0	1	0	0	0	0	0	32	4.8	3.9	107	71.9	3.45	8.7	0.42	18	0.86	123	3.4	0	20	32.7	150	15	35	65	583.3	2.8	118.9
82	0	1	1	0	0	0	0	0	0	0	38	4.14	3.61	226	94.4	3.91	2.2	0.09	3.4	0.14	86	98.44	0.63	116	24.5	110	315	34	66	1001.8	4.28	126
88	0	0	1	0	0	0	0	0	0	0	43	3.04	1.93	148	92.1	2.8	4.3	0.13	3.6	0.11	57	34.41	2.36	102	19.9	120	5	10	90	927.4	2.66	118.6
91	0	1	1	0	1	0	0	0	0	0	32	3.9	3.64	239	64.4	2.51	8.9	0.35	25.6	1	96	20.41	0	119	25.2	190	18	11	89	2175	0.41	121.9
94	0	1	1	0	1	0	0	0	0	0	33	4.6	4.45	206	38.4	1.76	8.9	0.41	51.2	2.35	154	5.02	0	4	38.4	160	24	30	70	1424.2	3.03	119.9
96	0	1	1	0	0	0	0	0	0	0	32	6.42	3.73	172	74.2	4.76	5.5	0.36	20	1.28	123	0.81	0	72	35.9	200	18	13	87	1209.8	3.01	119.6
97	0	0	1	0	1	0	0	0	0	0	50	6.14	2.96	70	83.3	5.11	7.3	0.45	9.3	0.57	101	50.8	0	99	38.8	200	21	27	73	1904.6	2.2	104.4
106	0	0	0	0	1	0	0	0	0	0	50	3.88	4.37	194	61.8	2.4	8.6	0.33	23.7	0.92	129	0.6	0	3	34.8	140	3	60	40	614.8	3.1	121.8
109	0	1	1	0	0	0	0	0	0	0	33	48.45	4.41	185	95.5	46.27	2	0.96	2.5	1.21	109	277.3	48.44	91	23.8	70	20	22	78	1491.6	3.2	119.1
112	0	1	1	0	1	0	0	0	0	0	25	2.61	2.27	176	62.9	1.65	11.9	0.31	21.1	0.55	82	6.3	0	29	42.3	210	0	10	87	485.9	2.7	121.4
114	0	1	1	0	1	0	0	0	0	0	39	1.53	3.09	97	42.3	0.65	13.5	0.21	36.7	0.56	99	4.7	0.07	50	38.8	250	10	10	90	490.6	3.3	126.3
117	0	1	1	0	0	0	0	0	0	0	73	5.18	2.86	181	69.8	3.61	10.8	0.56	19.1	0.99	82	9.9	0	115	27	115	249	15.7	84.3	2175.5	2.3	115
120	0	0	0	0	0	0	0	0	0	0	45	10.56	4.24	285	86.4	9.12	2.9	0.31	10.7	1.13	129	1.55	0	11	42.6	300	29	40	70	1237	3.2	112.2
123	0	1	1	0	0	0	0	0	0	0	52	6.31	3.3	84	86.1	5.44	5.3	0.33	7.9	0.5	84	16.8	0.841	125	23.7	300	15	55	45	2721	2	116.2
125	0	1	1	0	1	0	0	0	0	0	39	2.12	3.07	85	66.8	1.42	6	0.13	26.9	0.57	91	59.9	0	63	29.6	150	9	5	95	3516.4	2.1	125.8
126	0	1	0	0	1	0	0	0	0	0	77	9.15	2.88	408	65.5	6.01	12.3	1.12	19.7	1.8	88	1	0	9	33.8	130	5	20	80	584.8	2.7	122.3
127	0	1	0	0	1	0	0	0	0	0	77	11.26	5.45	705	80.6	9.07	7.6	0.86	11.2	1.26	150	1.37	0	5	41.9	110	290	30	70	4172	1.2	111.1
128	0	1	0	0	1	0	0	0	0	0	77	6.46	3.88	622	61.8	3.99	8.2	0.53	23.5	1.52	113	3.7	0	6	33.7	140	20	10	90	449.7	2.8	121.5
131	0	1	0	0	0	0	0	0	0	0	81	16.59	4.81	192	89.9	14.91	6.4	1.06	3.6	0.6	153	29.85	0.4	5	38.9	50	326	60	40	3623	1.3	139.8
132	0	1	1	0	1	0	0	0	0	0	30	4.9	5.09	243	78.9	3.86	6.6	0.32	13.8	0.68	151	0.7	0	3	40.8	240	15	23	77	767.5	2.9	123.7
133	0	1	1	0	1	0	0	0	0	0	51	4.63	3.32	153	66	3.05	6.8	0.32	24.2	1.12	118	17	0.06	86	36.1	160	2908	60	40	1003.9	2.3	115.4
136	0	0	0	0	1	0	0	0	0	0	71	2.42	2.93	93	52.9	1.28	8.5	0.21	32.3	0.78	93	0.6	1.48	23	31.5	160	7	10	90	237.3	3.2	128.7
137	0	0	0	0	0	0	0	0	0	0	71	7.29	1.6	267	86.4	6.3	6.6	0.48	6.3	0.46	48	5.6	1.33	131	24.7	70	27	20	80	985.6	4.4	126.5
139	0	1	1	0	1	0	0	0	0	0	33	9.31	3.77	171	86.8	8.07	4.7	0.44	8.3	0.78	120	8.24	0.25	58	39.4	140	58	30.2	69.8	3083	2.2	116.4
140	0	1	1	0	1	0	0	0	0	0	33	7.26	3.83	156	86.7	6.3	3.9	0.28	9.2	0.67	112	82.6	0.06	93	34.1	190	37	24	76	1998.5	4.3	110.7
142	0	1	0	0	1	0	0	0	0	0	61	7.9	3.71	288	77.2	6.11	11.6	0.91	10	0.79	118	30.3	0	100	31.5	350	215	24	76	933.8	2.9	116.7
147	1	1	1	0	0	0	1	0	1	0	25	4.7	5.62	305	45	2.11	9.9	0.46	29.9	1.41	108	15.38	0	30	38.3	70	90	45	55	592	7.24	119.6
148	1	1	1	0	0	0	1	1	1	0	25	6.21	4.3	277	39.8	2.47	8.2	0.51	44.6	2.77	113	16.49	0	40	38.7	350	160	5	95	347.6	2.75	121.1
151	1	1	0	0	0	0	0	0	1	0	22	3.38	4.34	120	89.5	3.03	3.6	0.12	6.8	0.23	133	0.7	0	72	41.6	400	4	20	80	42	2.19	123.9
153	1	1	1	0	0	0	0	0	1	0	42	6.97	4.97	235	81.4	5.68	6.5	0.45	11.8	0.82	172	0.6	0.06	7	47	290	12	20	80	55	2.56	125.7
154	1	1	1	0	0	0	0	0	1	0	42	4.71	4.64	243	70.1	3.31	9	0.42	17.6	0.83	154	4	0.06	13	40.4	400	10	10	90	134	1.99	119.6
161	1	0	1	0	0	0	1	0	1	0	53	5.56	3.69	407	84	4.66	6.4	0.36	8.8	0.49	97	56.8	0	115	29.1	160	25	80	20	38	4.04	125.2
162	1	1	1	0	0	0	0	0	1	0	41	2.46	3.02	200	66.8	1.64	10.4	0.26	19.9	0.49	92	27.07	0	92	35.5	190	10	8	92	770.6	2.63	121.7
164	1	1	1	0	0	0	0	0	1	0	59	2.67	4.26	119	74.1	1.99	9.5	0.25	15.5	0.41	106	3.54	0.07	65	34.8	390	10	30	70	1021	1.66	113.4
168	1	1	1	0	1	0	1	0	1	0	29	6.69	3.64	212	96.2	6.43	0.8	0.06	2.7	0.18	90	99.46	3.33	66	23.3	160	0	0	0	1061.9	1.86	112.4
169	1	1	1	0	0	0	0	1	1	0	30	5.19	4.52	220	52.4	2.72	9.1	0.47	28.7	1.49	135	6.62	0.087	85	34.9	400	10	35	65	237.3	3.8	123.3
171	1	1	1	0	0	0	0	0	1	0	48	3.88	3.96	295	68.8	2.67	10.6	0.41	16.5	0.64	134	7.21	0	89	38.7	280	8	0	100	574.6	2.82	121.6
173	1	1	1	0	0	0	0	1	1	0	48	7.14	4.16	190	82	5.86	3.8	0.27	13.6	0.97	149	3	0	33	38.5	400	15	10	90	364	3.22	125.7
174	1	1	1	0	1	0	0	0	1	0	57	2.51	3.61	117	72.5	1.83	10.1	0.25	16.9	0.42	106	54.6	0	84	29	370	25	20	80	1115.9	1.71	125.8
175	1	1	0	0	1	0	0	1	1	0	53	2.55	3.43	152	65.5	1.67	8	0.2	17.2	0.44	91	7.98	0.07	116	30	220	22	20	80	1577.3	0.85	114.9
181	1	0	1	1	0	0	1	0	1	0	70	1.8	2.82	58	73.8	1.33	6.7	0.12	18.9	0.34	90	51.27	0	113	23	190	20	10	90	1099.5	2.07	112.8
184	1	1	1	0	0	0	0	0	1	0	47	5.01	3.4	283	68.1	3.41	10.6	0.53	19.5	0.98	115	1.61	0	20	42.6	260	15	13	87	934.4	3.03	124.8
185	1	1	1	0	0	0	1	1	1	0	43	2.02	4.59	115	62.4	1.26	15.8	0.32	14.4	0.29	127	5.21	0	47	35.2	130	5	10	90	952.7	2.5	118.8
188	1	1	1	0	1	0	1	1	1	0	48	2.6	3.87	83	77	2	13.8	0.36	6.5	0.17	117	15.93	0.19	40	30.1	400	10	13	87	461.5	2.61	124.4
189	1	1	1	0	0	0	1	0	1	0	39	3.08	3.86	189	62.1	1.91	11.7	0.36	18.8	0.58	112	100.7	0.07	76	30.4	270	15	13	87	595	1.82	118.4
194	1	1	1	0	1	0	0	0	1	0	20	10.33	3.5	227	90.1	9.31	3.7	0.38	6	0.62	107	64.68	0.2	115	31.1	600	190	30	70	959.5	2.28	123.9
197	1	1	1	0	1	0	0	0	1	0	53	9.44	3.65	224	79.6	7.52	5.2	0.49	8.4	0.79	114	16.8	0.19	78	28.3	420	5	8	92	473.4	4.3	126.1
199	1	1	1	0	1	0	0	1	1	0	38	2.22	3.24	95	67.5	1.49	6.3	0.14	24.6	0.55	89	19	0.14	119	28.7	600	4	25	75	683.1	1.7	114.4
200	1	1	1	0	1	0	0	0	1	0	39	2.01	3.03	146	42.6	0.86	12	0.24	45.1	0.91	94	1.3	0	25	29.3	110	2.5	2	98	819.9	2.4	130.5
201	1	1	1	0	0	0	0	0	1	0	43	4.75	4.07	290	75.6	3.6	8.7	0.41	13.8	0.66	103	21.1	0	19	31.7	250	12	13	87	856	2.5	116.6
204	1	1	1	0	0	0	0	0	1	0	28	2.17	1.73	233	70.5	1.53	6.2	0.13	10	0.22	61	19.2	0.25	128	41.4	600	0	0	0	547	3.2	131.9
205	1	1	1	0	0	0	0	0	1	0	28	3.35	3.59	100	74.9	2.5	8.9	0.3	14.9	0.5	112	10.6	0	83	38.9	500	5	10	90	365.6	3.8	119.5
208	1	1	1	0	0	0	0	1	1	0	45	4.55	4.75	172	61.8	2.82	10.9	0.49	25.1	1.14	135	7.4	0.12	20	41.4	300	208	15	85	679	2.6	109.2
211	1	1	1	0	0	0	0	1	1	0	46	4.8	4.67	264	84.6	4.06	6.5	0.31	8.8	0.42	128	4.9	0	85	37.1	400	38	30	70	880.9	5.5	114.9
214	1	1	0	0	0	0	0	0	1	0	70	4.32	2.85	75	82.8	3.58	6.3	0.27	7.1	0.3	82	21.4	0.08	28	24.7	280	5	10	90	442.7	1.8	124.1
216	1	1	1	0	0	0	1	0	0	0	50	5.47	3.48	146	52.9	2.91	11.4	0.62	33.7	1.84	104	13.89	0.087	75	37.1	125	1	10	80	174.8	4.97	124.6
218	1	1	1	0	0	0	0	0	0	0	34	5.52	3.49	229	77.5	4.27	5	0.28	16.1	0.89	113	10.8	0	112	44.7	250	25	20	80	81	1.58	120.3
219	1	1	1	0	0	0	0	1	0	0	31	7.37	3.04	152	89.2	6.57	4.5	0.33	6.2	0.46	108	41.8	0.11	87	45	600	580	40	60	321.6	3.62	115.3
221	1	1	1	0	0	0	0	0	0	0	47	5.84	3.16	430	61.8	3.61	13.2	0.77	20.2	1.18	88	138.54	0	113	32.6	140	30	20	80	560.3	3.17	121.1
225	1	1	1	0	1	0	0	0	0	0	23	3.02	3.49	172	43.6	1.32	9.4	0.28	35.6	1.08	121	5.9	0	33	41.8	190	8	10	90	30	2.45	125.1
231	1	1	1	0	0	0	0	0	0	0	47	5.06	4.17	459	70.1	3.55	11.3	0.57	15.9	0.81	112	106.29	0	104	39.5	270	35	20	80	1618.7	3	123.6
232	1	0	1	0	0	0	0	0	0	0	47	5.06	4.17	459	70.1	3.55	11.3	0.57	15.9	0.81	112	106.29	0	104	39.5	270	35	20	80	1618.7	3	123.6
233	1	1	1	0	1	0	0	0	0	0	47	4.82	2.72	220	78.7	3.81	5.7	0.27	10.7	0.51	81	151.17	0	114	26.5	80	25	20	75	240.8	3.11	121.3
234	1	1	1	0	0	0	0	0	0	0	49	6.45	2.47	338	81.8	5.28	9.4	0.6	7.8	0.5	73	9.24	0	109	29.6	210	160	40	60	1792.9	0.62	105.6
235	1	1	1	0	0	0	1	0	0	0	39	3.06	4.39	157	72.4	2.22	5.4	0.16	17.1	0.52	118	22.81	0.06	88	36.2	110	0	0	0	676.4	2.81	93.9
239	1	1	1	0	0	0	0	1	0	0	20	6.75	4.22	311	56.3	3.8	4.1	0.28	33.5	2.25	134	16.05	0	31	41.3	370	12	10	90	219.9	2.92	122.3
241	1	1	1	0	0	0	1	0	0	0	58	5.5	3.35	191	66.2	3.65	9.5	0.52	21.5	1.18	107	117.38	0.092	115	31.9	170	30	40	60	815	2.75	113.5
242	1	1	1	0	0	0	1	0	0	0	48	2.85	3.2	183	74.9	2.14	8.7	0.25	13.5	0.38	103	7.57	0.109	111	30.7	280	60	35	65	607.5	1.64	121.2
248	1	1	1	0	1	0	0	0	0	0	30	4.16	4.57	127	88.6	3.69	4.6	0.19	6.7	0.28	127	12.56	0	86	36.2	320	90	70	30	2778.5	1.95	116.5
249	1	1	1	0	0	0	0	1	0	0	32	6.94	4.44	138	83	5.76	5.8	0.4	10.8	0.75	138	5.1	0	22	39.4	310	27	23	77	1916.1	2.1	115.6
268	1	1	1	0	0	0	0	0	0	0	41	6.01	5.08	295	83.3	5.01	4.3	0.26	8.3	0.5	131	91.1	0.765	60	30.7	150	3.2	12	88	481.1	3.8	121.5
269	1	0	0	0	0	0	0	1	0	0	78	34.42	2.94	86	7.6	2.62	2.8	0.96	89.3	30.74	97	5.09	0	121	28.9	170	5	0	100	2364	2.2	116
271	1	1	1	0	0	0	0	0	0	0	28	2.56	3.48	238	38.7	0.99	10.1	0.26	43.8	1.12	121	2.5	0	31	38.2	95	110	20	80	438.2	3.3	124.2

## Sheet: table1
Variables	Total (n = 271)	TM	CM	P value
		(n = 146)	(n = 125)
Gender, n (%)				0.46
0	45 (17)	27 (18)	18 (14)
1	226 (83)	119 (82)	107 (86)
HIV, n (%)				< 0.001
0	64 (24)	51 (35)	13 (10)
1	207 (76)	95 (65)	112 (90)
Diabetes, n (%)				1
0	262 (97)	141 (97)	121 (97)
1	9 (3)	5 (3)	4 (3)
Extracranial Tuberculosis, n (%)				< 0.001
0	140 (52)	53 (36)	87 (70)
1	131 (48)	93 (64)	38 (30)
Tumor, n (%)				1
0	270 (100)	145 (99)	125 (100)
1	1 (0)	1 (1)	0 (0)
Extracranial Fungi, n (%)				0.003
0	232 (86)	134 (92)	98 (78)
1	39 (14)	12 (8)	27 (22)
Vomit, n (%)				0.003
0	225 (83)	131 (90)	94 (75)
1	46 (17)	15 (10)	31 (25)
India Ink Staining, n (%)				< 0.001
0	202 (75)	146 (100)	56 (45)
1	69 (25)	0 (0)	69 (55)
Acid-Fast Staining, n (%)				1
0	271 (100)	146 (100)	125 (100)
Age	43 (32, 56)	46 (32.25, 60)	41 (30, 50)	0.007
WBC	4.95 (3.5, 6.69)	5.46 (4.3, 6.92)	4.6 (3.02, 6.17)	0.001
RBC	3.65 ± 0.79	3.65 ± 0.84	3.65 ± 0.72	0.979
Platelet	186 (127, 242)	184 (130.5, 238.5)	189 (124, 243)	0.684
Neutrophil (%)	71.9 (60, 81.85)	74 (59.52, 83.25)	71.5 (61.1, 79.6)	0.357
Neutrophil Count	3.55 (2.08, 5.08)	3.87 (2.42, 5.5)	3.02 (1.83, 4.58)	0.004
Monocyte (%)	7.8 (5.55, 10.55)	7.55 (5.53, 10.23)	8.2 (5.6, 10.7)	0.505
Monocyte Count	0.38 (0.27, 0.53)	0.4 (0.3, 0.57)	0.36 (0.25, 0.49)	0.018
Lymphocyte (%)	16.1 (9.85, 27.35)	15.65 (9.22, 26.9)	16.5 (10, 27.8)	0.665
Lymphocyte Count	0.79 (0.5, 1.21)	0.86 (0.55, 1.46)	0.69 (0.45, 1.12)	0.023
Hemoglobin	110.31 ± 24.83	111.47 ± 26.78	108.94 ± 22.36	0.398
CRP	11.9 (4.65, 33.44)	11.39 (4.32, 38.45)	12 (5.1, 26.26)	0.87
PCT	0 (0, 0.14)	0 (0, 0.21)	0 (0, 0.11)	0.269
ESR	66 (20, 105)	46 (11, 99)	85 (40, 110)	< 0.001
Albumin	35.4 (30.7, 39.35)	35.35 (30.45, 39.18)	35.6 (30.9, 39.5)	0.306
Cerebrospinal Fluid Pressure	170 (120, 270)	150 (110, 190)	250 (160, 360)	< 0.001
Cerebrospinal Fluid WBC	15 (8, 36.5)	18 (10, 39.75)	12 (6, 33)	0.048
Proportion of Polymorphonuclear Cells in Cerebrospinal Fluid	20 (10, 30)	20.5 (13, 30)	20 (10, 25)	0.006
Proportion of Mononuclear Cells in Cerebrospinal Fluid	80 (70, 89)	79 (70, 87)	80 (70, 90)	0.105
Cerebrospinal Fluid Protein	846.4 (440.45, 1377.9)	1007.05 (550.82, 1642.67)	592 (331.9, 1021)	< 0.001
Cerebrospinal Fluid Glucose	2.76 (2.1, 3.29)	2.9 (2.3, 3.4)	2.54 (2, 3.11)	0.01
Cerebrospinal Fluid Chloride	121.1 (116.1, 124.1)	121.15 (115.53, 124.47)	121 (117.7, 123.9)	0.522

## Sheet: table2
Variables	Coef	S.E.	Wald Z	Pr(>|Z|)
Intercept	-9.0882	2.67	-3.4	0.0007
Extracranial Fungi=1	2.3849	0.8424	2.83	0.0046
Cerebrospinal Fluid Pressure	0.0056	0.0024	2.31	0.0207
Age	-0.0549	0.0199	-2.75	0.0059
ESR	0.0277	0.0073	3.82	0.0001
Albumin	0.2114	0.0614	3.44	0.0006
India Ink Staining=1	11.4047	22.4639	0.51	0.6117

## Sheet: Table 3 Variables in the Traini
Variables in the Training cohort and Testing cohort
	Testing cohort N=109	Training cohort N=162	p
Diagnosis			0.4
0	62 (57%)	84 (52%)
1	47 (43%)	78 (48%)
Gender			0.5
0	16 (15%)	29 (18%)
1	93 (85%)	133 (82%)
HIV			0.3
0	22 (20%)	42 (26%)
1	87 (80%)	120 (74%)
Diabetes			0.3
0	107 (98%)	155 (96%)
1	2 (1.8%)	7 (4.3%)
Extracranial Tuberculosis			0.5
0	59 (54%)	81 (50%)
1	50 (46%)	81 (50%)
Tumor			0.4
0	108 (99%)	162 (100%)
1	1 (0.9%)	0 (0%)
Extracranial Fungi			0.4
0	91 (83%)	141 (87%)
1	18 (17%)	21 (13%)
Vomit			0.6
0	89 (82%)	136 (84%)
1	20 (18%)	26 (16%)
IIS			0.7
0	80 (73%)	122 (75%)
1	29 (27%)	40 (25%)
AFS
0	109 (100%)	162 (100%)
Age	44 (15)	44 (15)	>0.9
WBC	6.01 (5.62)	5.62 (3.04)	0.7
RBC	3.72 (0.82)	3.60 (0.76)	0.2
Platelet	209 (109)	184 (81)	0.14
Neutrophil Percentage	70 (16)	69 (16)	0.8
Neutrophil Count	4.30 (4.75)	4.12 (2.95)	0.9
Monocyte Percentage	8.2 (4.2)	8.3 (3.9)	0.8
Monocyte Count	0.42 (0.23)	0.43 (0.24)	0.5
Lymphocyte Percentage	19 (13)	20 (13)	0.6
Lymphocyte Count	1.17 (2.92)	0.98 (0.66)	0.5
Hemoglobin	112 (24)	109 (25)	0.3
CRP	29 (44)	34 (49)	0.5
PCT	1.17 (7.43)	0.80 (4.27)	0.3
ESR	61 (43)	67 (44)	0.2
Albumin	34.7 (6.4)	34.7 (5.6)	0.9
CFPre	219 (124)	199 (112)	0.2
CFWBC	105 (324)	59 (150)	0.2
CFPP	22 (17)	22 (13)	0.5
CFMP	75 (20)	77 (15)	0.8
CFPro	1,063 (964)	1,019 (868)	0.8
CFG	3.82 (10.78)	2.75 (1.39)	0.6
CFC	120 (7)	128 (105)	0.8

## Sheet: Table 4 TBM diagnostic scoring
TBM diagnostic scoring table
Item	Score
Clinical criteria	The maximum score is 6 points
Symptoms persisting for over 5 days	4
Weight loss, night sweats, or cough lasting more than 2 weeks	2
Close contact with pulmonary tuberculosis patients in recent years, positive Tb-spot	2
Focal neurological deficits (excluding cranial nerve palsy)	1
Cranial nerve palsy	1
Altered consciousness	1
CSF criteria	The maximum score is 4 points
Clear CSF	1
Cell count: 10 - 500 cells/ul	1
Lymphocytes predominant (>50%)	1
Protein concentration>1g/L	1
CSF plasma glucose concentration>50% or CSF glucose concentration<2.2mmol/L	1
Cranial imaging criteria	The maximum score is 6 points
Hydrocephalus	1
Basal meningeal enhancement	2
Tuberculoma	2
Infarction	1
High-density basal shadows on non-enhanced imaging	2
Tuberculosis in other sites	The maximum score is 4 points
Chest imaging shows active tuberculosis: miliary tuberculosis scores 4 points, others score 2 points	2/４
CT/ MRI/ ultrasound indicates peripheral tuberculosis	2
Positive acid-fast smear or culture from sputum, blood, lymph nodes, lavage fluid, etc.	4
Nucleic acid amplification test (NAAT) positive for specimens outside the central nervous system	4
